# Supplementary material for: An Annotated Checklist of Symbiotic Copepods of Mollusks in the Global Oceans: A Review of Diversity, Hosts and Geographical Distributions
Source: Animals (Basel). 2026 Jan 10;16(2):212. doi: 10.3390/ani16020212 (PMC12837760; doi:10.3390/ani16020212)
Supplement: Supplementary file 1 [file animals-16-00212-s001.zip]

Archive with 1 entries (1 files):
- animals-3978887-supplementary.xlsx
