# Supplementary material for: An Annotated Checklist of Symbiotic Copepods of Mollusks in the Global Oceans: A Review of Diversity, Hosts and Geographical Distributions
Source: Animals (Basel). 2026 Jan 10;16(2):212. doi: 10.3390/ani16020212 (PMC12837760; doi:10.3390/ani16020212)
Supplement: Supplementary file 1 [file animals-16-00212-s001.zip › animals-3978887-supplementary.xlsx]

## Sheet: Sheet1
Copepod	Order	Suborder	Family	Subfamily	Genus	Hosts	Site of infection	Geographical locations [Date]	References
Panjakus platygyrae	Cyclopoida	Ergasilida	Anchimolgidae		Panjakus	Atrina vexillum (B)		China: Hong Kong [4 Nov. 1986] (Fig. 1)	[17]
Anthessius alatus	Cyclopoida	Ergasilida	Anthessiidae		Anthessius	Tridacna gigas (B)		France: New Caledonia (22.11 S, 166.25 E) [8 Jun. 1973] (Fig. 1); The Republic of the Marshall Islands: Eniwetok Atoll [11 Jul. 1965] (Fig. 1)	[18–20]
						Tridacna maxima (B)		France: New Caledonia (22.11 S, 166.25 E) [8 Jun. 1973] (Fig. 1); The Republic of the Marshall Islands: Eniwetok Atoll [29 Jun. 1965; 5 Jul. 1965; 12 Jul. 1965; 16 Jul. 1965] (Fig. 1)	[18–20]
						Tridacna noae (B)		Indo-West Pacific (Data not available)	[18,20,21]
						Tridacna squamosa (B)		France: New Caledonia (22.20 S, 166.24 E) [11 Jun. 1973] (Fig. 1); The Republic of the Marshall Islands: Eniwetok Atoll [8 Jul. 1965; 9 Jul. 1965; 17 Jul. 1965] (Fig. 1); Indo-West Pacific (Data not available)	[18–21]
Anthessius amicalis	Cyclopoida	Ergasilida	Anthessiidae		Anthessius	Hippopus hippopus (B)		The Republic of the Marshall Islands: Eniwetok Atoll [19 Jul. 1965] (Fig. 1)	[18–20]
						Tridacna maxima (B)		France: New Caledonia (22.18 S, 167.02 E) [6 Aug. 1973] (Fig. 1); Red Sea (Data not available)	[18,20,21]
						Tridacna squamosa (B)		France: New Caledonia (22.20 S, 166.24 E) [11 Jun. 1973], (22.16 S, 166.25 E), (22.13 S, 166.23 E) [3 Aug. 1973] (Fig. 1); The Republic of the Marshall Islands: Eniwetok Atoll [10 Jul. 1965; 17 Jul. 1965] (Fig. 1)	[18,20,21]
Anthessius antarcticus	Cyclopoida	Ergasilida	Anthessiidae		Anthessius	Curnon granulosa (G)	Ectoparasitism	Antarctica: Port Foster, Deception Island (62.59 S, 60.33 W) [5 Feb. 2013] (Fig. 1)	[22]
Anthessius arcuatus	Cyclopoida	Ergasilida	Anthessiidae		Anthessius	Pleurehdera stellata (G)	Gills	Spain: Algeciras Bay, Cádiz [7 Jul. 1990] (Fig. 1)	[23]
Anthessius arenicolus	Cyclopoida	Ergasilida	Anthessiidae		Anthessius	Buccinum undatum (G)		France: Manche (Fig. 1)	[24]
						Dosinia exoleta (B)	Gills	France: Brittany (Fig. 1); The Netherlands (Data not available); UK: North Norfolk (Fig. 1)	[10,20]
Anthessius atrinae	Cyclopoida	Ergasilida	Anthessiidae		Anthessius	Atrina pectinata (B)		Korea: Korea Strait (Fig. 1)	[20,25]
Anthessius brevicauda	Cyclopoida	Ergasilida	Anthessiidae		Anthessius	Atrina vexillum (B)		France: New Caledonia (22.16 S, 166.25 E) [19 Jul. 1934] (Fig. 1)	[19,20]
						Pinna sp. (B)		Indonesia: 64.70 S, 120.23 E (Fig. 1)	[19,20]
Anthessius cucullatus	Cyclopoida	Ergasilida	Anthessiidae		Anthessius	Aplysia dactylomela (G)		Japan: Kagoshima Prefecture (31.35 N, 130.38 E) [29 May 2021], (31.07 N, 130.12 E) [16 Apr. 2021] (Fig. 1)	[26]
						Aplysia juliana (G)		Japan: Kagoshima Prefecture (31.33 N, 130.33 E) [16 Feb. 2022] (Fig. 1)	[26]
						Aplysia kurodai (G)	Ectoparasitism	Japan: Kagoshima Prefecture (31.33 N, 130.33 E) [16 Apr. 2021], (31.14 N, 130.26 E) [29 Apr. 2022] (Fig. 1); Korea: Wolpo, Pohang (36.12 N, 129.22 E) [11 Sep. 2013] (Fig. 1)	[26,27]
Anthessius discipedatus	Cyclopoida	Ergasilida	Anthessiidae		Anthessius	Hippopus hippopus (B)		Indonesia: Moluccas (Fig. 1)	[20,28]
Anthessius distensus	Cyclopoida	Ergasilida	Anthessiidae		Anthessius	Pteria penguin (B)	Mantle cavity	Madagascar: Nosy Bé [21 Sep. 1964] (Fig. 1)	[20,22,29]
Anthessius dolabellae	Cyclopoida	Ergasilida	Anthessiidae		Anthessius	Dolabella auricularia (G)	Ectoparasitism	Madagascar: Nosy Bé [29 Mar. 1964] (Fig. 1); Philippines: Bohol (9.44 N, 124.34 E) [31 Mar. 2016] (Fig. 1)	[22,27,29]
Anthessius fitchi	Cyclopoida	Ergasilida	Anthessiidae		Anthessius	Chaceia ovoidea (G)		US: Carpinteria, California [11 Nov. 1954; 1 Jan. 1956] (Fig. 1)	[20,30]
						Zirfaea pilsbryi (B)		US: Coos Bay, Oregon [23 Jul. 1959] (Fig. 1)	[20,30]
Anthessius graciliunguis	Cyclopoida	Ergasilida	Anthessiidae		Anthessius	Austromacoma constricta (B)		Korea (Data not available)	[31]
					Anthessius	Mizuhopecten yessoensis (B)		Korea: (Sea of Japan; Yellow Sea) (Fig. 1)	[25,31,32]
						Mytilus galloprovincialis (B)	Mantle cavity	Japan: Himeji Harbor, Hyogo Prefecture [18 Oct. 1982; 2 Apr. 1999] (Fig. 1)	[26,31–33]
						Pecten albicans (B)		Korea (Data not available)	[31,32]
						Scaeochlamys squamata (B)		Korea: (Sea of Japan; Yellow Sea) (Fig. 1)	[25,31,32]
						Solecurtus divaricatus (B)		Korea: (Sea of Japan; Yellow Sea) (Fig. 1)	[25,31,32]
Anthessius hawaiiensis	Cyclopoida	Ergasilida	Anthessiidae		Anthessius	Pleurobranchus sp. (G)		US: Hawaii (Fig. 1)	[24,30]
Anthessius isamusi	Cyclopoida	Ergasilida	Anthessiidae		Anthessius	Turbo marmoratus (G)	Ectoparasitism	Japan: Kumejima Island, Ryukyu Islands (26.17 N, 126.47 E) [13 Nov. 2009] (Fig. 1)	[26,34]
Anthessius kimjensis	Cyclopoida	Ergasilida	Anthessiidae		Anthessius	Solen grandis (B)	Ectoparasitism	Korea: Yellow Sea (35.51 N, 126.35 E) [20 Apr. 1992] (Fig. 1)	[25,35]
Anthessius leptostylis	Cyclopoida	Ergasilida	Anthessiidae		Anthessius	Buccinum undatum (G)		Japan (Data not available)	[20,34]
Anthessius lighti	Cyclopoida	Ergasilida	Anthessiidae		Anthessius	Aplysia californica (G)		US: Bodega Bay, California [1 Jun. 1941] (Fig. 1)	[30,36]
Anthessius longipedis	Cyclopoida	Ergasilida	Anthessiidae		Anthessius	Reishia luteostoma (G)	Ectoparasitism	Japan: Sokcho (38.10 N, 128.37 E) [1 Nov. 1987] (Fig. 1)	[37]
Anthessius minor	Cyclopoida	Ergasilida	Anthessiidae		Anthessius	Ensis siliqua (B)	Mantle cavity	Italy: Naples (Fig. 1); Japan (Data not available); The Netherlands (Data not available)	[10,20,34,38]
Anthessius mytilicolus	Cyclopoida	Ergasilida	Anthessiidae		Anthessius	Perna viridis (B)	Ectoparasitism	China: (Taiwan; Hong Kong) [28 Jun. 1998] (Fig. 1); India: Ennore Estuary (Fig. 1)	[20,39]
Anthessius navanacis	Cyclopoida	Ergasilida	Anthessiidae		Anthessius	Navanax inermis (G)	Ectoparasitism	US: Laguna Beach, California (Fig. 1)	[30,36,40]
Anthessius nortoni	Cyclopoida	Ergasilida	Anthessiidae		Anthessius	Diodora aspera (G)		US: San Juan Island, Washington [5 Jul. 1952; 2 Jul. 1953] (Fig. 1)	[30]
Anthessius nosybensis	Cyclopoida	Ergasilida	Anthessiidae		Anthessius	Anadara antiquata (B)		Madagascar: Nosy Bé [23 Jul. 1955] (Fig. 1)	[41]
Anthessius obtusispina	Cyclopoida	Ergasilida	Anthessiidae		Anthessius	Pleurobranchaea californica (G)		US: Santa Barbara, California (Fig. 1)	[22,36,42]
Anthessius ovalipes	Cyclopoida	Ergasilida	Anthessiidae		Anthessius	Pleurobranchus areolatus (G)		West Indies (Data not available)	[22]
Anthessius pectinis	Cyclopoida	Ergasilida	Anthessiidae		Anthessius	Mizuhopecten yessoensis (B)		Japan: Nagasaki (Fig. 1)	[26]
						Pecten albicans (B)	Mantle cavity	Japan: Sasebo Bay, Nagasaki [4 Feb. 1960] (Fig. 1)	[31,32,43]
Anthessius pinctadae	Cyclopoida	Ergasilida	Anthessiidae		Anthessius	Pinctada margaritifera (B)		France: (Southeastern Caledonia (22.18 S, 167.02 E) [6 Aug. 1973]; New Caledonia (22.20 S, 160.25 E) [31 Jul. 1973]) (Fig. 1); Japan (Data not available)	[19,26]
						Pinctada maxima (B)		Australia: Northern Australia (Data not available)	[34]
Anthessius pinnae	Cyclopoida	Ergasilida	Anthessiidae		Anthessius	Pinna bicolor (B)		China: Hong Kong (Fig. 1)	[17]
						Pinna muricata (B)		Madagascar: Nosy Bé (Fig. 1)	[29]
Anthessius placunae	Cyclopoida	Ergasilida	Anthessiidae		Anthessius	Placuna placenta (B)		India: Kakinada Bay [Apr. -May 1975] (Fig. 1)	[44]
Anthessius pleurobrancheae	Cyclopoida	Ergasilida	Anthessiidae		Anthessius	Pleurobranchaea meckeli (G)		Italy: (Trieste; Naples) (Fig. 1); Mediterranean Sea (Data not available)	[22,24,45]
						Pleurobranchus marginatus (G)		Italy: (Trieste; Naples) (Fig. 1); Mediterranean Sea (Data not available)	[24]
Anthessius pleurobranchi	Cyclopoida	Ergasilida	Anthessiidae		Anthessius	Pleurobranchaea meckeli (G)		Italy: Trieste (Fig. 1)	[46]
Anthessius proximus	Cyclopoida	Ergasilida	Anthessiidae		Anthessius	Dolabrifera dolabrifera (G)	Ectoparasitism	Barbados: 13.10 N, 59.38 W [25 Jun. 1959] (Fig. 1)	[22]
						Petalifera petalifera (G)	Ectoparasitism	The Netherlands: Piscadera Bay [20 Dec. 1958] (Data not available)	[22]
Anthessius rarus	Cyclopoida	Ergasilida	Anthessiidae		Anthessius	Dolabella auricularia (G)	Ectoparasitism	Philippines: Bohol (9.44 N, 124.34 E) [31 May 2016] (Fig. 1)	[27]
Anthessius saecularis	Cyclopoida	Ergasilida	Anthessiidae		Anthessius	Tapes literatus (B)		Indonesia: Yapen Island (Fig. 1); Papua New Guinea: New Guinea (Fig. 1)	[19,47]
Anthessius sensitivus	Cyclopoida	Ergasilida	Anthessiidae		Anthessius	Globivasum capitellum (G)		Japan; (Data not available)West Indies (Data not available)	[20,34,48]
Anthessius solecurti	Cyclopoida	Ergasilida	Anthessiidae		Anthessius	Solecurtus afroccidentalis (B)		The English Channel (Data not available)	[24,25]
Anthessius solidus	Cyclopoida	Ergasilida	Anthessiidae		Anthessius	Tridacna squamosa (B)		Madagascar (Data not available); The Republic of the Marshall Islands: Eniwetok Atoll (Fig. 1) [10 Jul. 1965; 17 Jul. 1965]; Red Sea (Data not available)	[18,19,21]
Anthessius stylocheili	Cyclopoida	Ergasilida	Anthessiidae		Anthessius	Stylocheilus longicauda (G)	Ectoparasitism	Madagascar: Nosy Komba [4 Oct. 1963] (Fig. 1)	[22,29]
Anthessius teissieri	Cyclopoida	Ergasilida	Anthessiidae		Anthessius	Buccinum undatum (G)		France: Channel coast of France (Data not available); The Netherlands (Data not available)	[10,20]
Anthessius tuberculatus	Cyclopoida	Ergasilida	Anthessiidae		Anthessius	Asaphis violascens (B)	Mantle cavity	Micronesia: Kosrae (5.16 N, 162.57 E) [24 Jun. 2015] (Fig. 1)	[27]
Anthessius varidens	Cyclopoida	Ergasilida	Anthessiidae		Anthessius	Aplysia dactylomela (B)		West Indies (Data not available)	[22]
						Bursatella leachii (G)		West Indies (Data not available)	[22]
Anthessius sp.	Cyclopoida	Ergasilida	Anthessiidae		Anthessius	Archidoris nivalis (G)		UK: South Georgia Island (Fig. 1)	[24]
Anthessius sp.	Cyclopoida	Ergasilida	Anthessiidae		Anthessius	Unknown tectibranch (G)		US: California (Fig. 1)	[24,36]
Katanthessius delamarei	Cyclopoida	Ergasilida	Anthessiidae		Katanthessius	Marionia blainvillea (G)		France: Banyuls [24 Nov. 1950] (Fig. 1)	[36,49]
Katanthessius stocki	Cyclopoida	Ergasilida	Anthessiidae		Katanthessius	Geitodoris heathi (G)		US: California (33.43 N, 118.23 W) [16 Aug. 1990] (Fig. 1)	[36]
Neanthessius renicolis	Cyclopoida	Ergasilida	Anthessiidae		Neanthessius	Marmorofusus nigrirostratus (G)		Japan: Seto [29 Jan. 1972] (Fig. 1)	[50]
						Pleuroploca audouini (G)		Japan: Seto [Aug.-Oct. 1971] (Fig. 1)	[50]
Panaietis bobocephala	Cyclopoida	Ergasilida	Anthessiidae		Panaietis	Haliotis asinina (G)		Sea of Japan (Data not available)	[51]
Panaietis doraconis	Cyclopoida	Ergasilida	Anthessiidae		Panaietis	Tectus pyramis (G)		Sea of Japan (Data not available)	[52]
Panaietis flavellata	Cyclopoida	Ergasilida	Anthessiidae		Panaietis	Angaria neglecta (G)		Sea of Japan (Data not available)	[51]
Panaietis haliotis	Cyclopoida	Ergasilida	Anthessiidae		Panaietis	Haliotis discus (G)		Sea of Japan (Data not available)	[53]
						Haliotis gigantea (G)		Sea of Japan (Data not available)	[52]
Panaietis incamerata	Cyclopoida	Ergasilida	Anthessiidae		Panaietis	Rochia nilotica (G)		India: Islands of Andaman (Fig. 1)	[50]
						Turbo cornutus (G)		Sea of Japan (Data not available)	[50]
						Unknown gastropod (G)		Papua New Guinea: Panaieti, Louisiade Archipelago (Fig. 1)	[24]
Panaietis malleolata	Cyclopoida	Ergasilida	Anthessiidae		Panaietis	Cuspidaria obesa (B)		Norway (Data not available)	[24]
Panaietis satsuma	Cyclopoida	Ergasilida	Anthessiidae		Panaietis	Tectus conus (G)		Sea of Japan (Data not available)	[52]
						Tectus pyramis (G)		Sea of Japan (Data not available)	[52]
Panaietis yamagutii	Cyclopoida	Ergasilida	Anthessiidae		Panaietis	Turbo cornutus (G)	Ectoparasitism	Japan: (Sugari; Kiinagashima) [28 Jun. 1987] (Fig. 1); Korea: (Ullung Island [6 Aug. 1987]; Sogwipo [1 Nov. 1986]) (Fig. 1)	[37,50]
Conchyliurus bhimilensis	Cyclopoida	Ergasilida	Clausidiidae		Conchyliurus	Meretrix casta (B)		India: Quilon, Kerala (Fig. 1)	[54]
Conchyliurus bombasticus	Cyclopoida	Ergasilida	Clausidiidae		Conchyliurus	Atactodea striata (B)	Mantle cavity	India: Quilon, Kerala (Fig. 1)	[55–58]
						Meretrix meretrix (B)	Mantle cavity	India: Puddupeta near Portonovo, Quilon, Kerala (Fig. 1); Thailand: Phuket (Fig. 1)	[55–58]
Conchyliurus cardii	Cyclopoida	Ergasilida	Clausidiidae		Conchyliurus	Acanthocardia echinata (B)		UK: (Dublin Bay; Bigbury Bay) [23 May 1955; 6 Jul. 1955] (Fig. 1)	[59,60]
						Petricolaria pholadiformis (B)		UK: Dublin Bay (Fig. 1)	[59]
						Scrobicularia plana (B)		UK: Dublin Bay (Fig. 1)	[59]
						Venerupis corrugata (B)		France: Brittany (Fig. 1); The Netherlands (Data not available)	[10]
Conchyliurus dispar	Cyclopoida	Ergasilida	Clausidiidae		Conchyliurus	Barnea manilensis (B)	Mantle cavity	Korea: Yellow Sea (36.23 N, 126.32 E) [6 May 2000; 28 Feb. 2006] (Fig. 1)	[61]
Conchyliurus inchonensis	Cyclopoida	Ergasilida	Clausidiidae		Conchyliurus	Dosinia penicillata (B)	Mantle cavity	Korea: Jakyakdo Island [29 Sep. 1996] (Fig. 1)	[25,62]
Conchyliurus lobatus	Cyclopoida	Ergasilida	Clausidiidae		Conchyliurus	Cardiocardita ajar (B)		West Africa(Data not available)	[63]
Conchyliurus mactrae	Cyclopoida	Ergasilida	Clausidiidae		Conchyliurus	Mactra chinensis (B)		Korea: (Sea of Japan; Yellow Sea) (Fig. 1); Russia: Possiet Bay (Fig. 1)	[25,64]
Conchyliurus maximus	Cyclopoida	Ergasilida	Clausidiidae		Conchyliurus	Hiatula diphos (B)		India: Quilon, Kerala (Fig. 1)	[56]
Conchyliurus quintus	Cyclopoida	Ergasilida	Clausidiidae		Conchyliurus	Anadara kagoshimensis (B)		Korea: (Kangreung [15 Nov. 1990]; Inchon [13 Oct. 1989] (Fig. 1)	[64]
						Barnea manilensis (B)		Korea: (Sea of Japan; Yellow Sea; Korea Strait) (Fig. 1)	[25]
						Coecella chinensis (B)		Japan: Sasebo Bay	[32]
						Cryptomya busoensis (B)		Korea (Data not available)	[65]
						Cyclina sinensis (B)		Japan: Hiroshima [26 Oct. 2008] (Fig. 1); Korea: (Inchon [13 Oct. 1989]; Pusan; Sea of Japan; Yellow Sea; Korea Strait) (Fig. 1)	[25,32,64]
						Heteromacoma irus (B)		Korea: (Sea of Japan; Yellow Sea; Korea Strait) (Fig. 1)	[25]
						Macoma contabulata (B)		Japan: (Ashizaki, Mutsu City, Aomori Prefecture [26 Oct. 2008]; Hiroura, Natori City, Miyagi Prefecture [22 May 2008]) (Fig. 1)	[32]
						Mactra chinensis (B)	Mantle cavity; visceral mass	China: (Laizhou, Shandong; Qingdao, Shandong; Haiyang, Shandong; Lianyungang, Jiangsu; Nantong, Jiangsu) (Fig. 1)	[66]
						Mactra quadrangularis (B)	Mantle cavity; visceral mass	China: (Qingdao, Shandong; Lianyungang, Jiangsu; Nantong, Jiangsu) (Fig. 1); Japan: (Minami-Arao, Arao City, Kumamoto Prefecture [24 Nov. 2008]; Kojiro, Shimabara City, Nagasaki Prefecture) (Fig. 1); Korea: (Inchon [13 Oct. 1989]; Sea of Japan; Yellow Sea; Korea Strait) (Fig. 1)	[25,32,64,66]
						Meretrix lusoria (B)		Japan: Ariake Bay (Fig. 1); Korea: (Puan [28 Jun. 1990]; Sea of Japan; Yellow Sea; Korea Strait) (Fig. 1)	[25,32,64]
						Mya arenaria (B)		Korea: (Sea of Japan; Yellow Sea; Korea Strait) (Fig. 1)	[25]
						Neotrapezium liratum (B)	Mantle cavity; visceral mass	China: Lianyungang, Jiangsu [1 Dec. 2016] (Fig. 1); Japan: Rokkaku River, Ogi City, Saga Prefecture [23 Nov. 2008] (Fig. 1)	[66]
						Nuttallia japonica (B)		Japan: (Uno-o, Souma City,Fukushima Prefecture [4 Jun. 2008]; Gamo, Sendai City, Miyagi Prefecture [23 May 2008; 13 Oct. 2008]) (Fig. 1); Korea [11 May 1992] (Data not available)	[32]
						Nuttallia obscurata (B)		Korea: (Sea of Japan; Yellow Sea; Korea Strait) (Fig. 1)	[25,65]
						Paratapes undulatus (B)	Mantle cavity	Japan: Nagasaki (Fig. 1)	[32,43,56]
						Ruditapes philippinarum (B)	Mantle cavity; visceral mass	China: (Qingdao, Shandong [30 May 2016; 21 Jul. 2016; 23 Sep. 2016; 30 Oct. 2016; 28 Dec. 2016; 17 Jan. 2017; 31 Mar. 2017; 30 Apr. 2017; 20 Aug. 2017; 28 Sep. 2017; 13 Nov. 2017; 30 Mar. 2018]; Lianyungang, Jiangsu [1 Dec. 2016]) (Fig. 1); Japan: (Sakibe, Sasebo City, Nagasaki Prefecture [22 Nov. 2008] ; Sasebo Bay, Sasebo City, Nagasaki Prefecture; Kojiro, Shimabara City, Nagasaki Prefecture; M…	[25,32,56,64]
						Serratina capsoides (B)		Japan: Hiroshima (Fig. 1)	[32]
						Sinonovacula constricta (B)		Japan: Ariake Bay (Fig. 1); Korea: (Sea of Japan; Yellow Sea; Korea Strait) (Fig. 1)	[25,32]
						Solen grandis (B)		Korea: (Sea of Japan; Yellow Sea; Korea Strait) (Fig. 1)	[25]
						Solen strictus (B)		Korea: (Sea of Japan; Yellow Sea; Korea Strait) (Fig. 1)	[25]
Conchyliurus solenis	Cyclopoida	Ergasilida	Clausidiidae		Conchyliurus	Solen marginatus (B)		France: Brittany (Fig. 1); The Netherlands (Data not available); UK: Dublin Bay (Fig. 1)	[10,59,67–69]
Conchyliurus torosus	Cyclopoida	Ergasilida	Clausidiidae		Conchyliurus	Atactodea striata (B)		West Africa (Data not available)	[63]
Hemicyclops cylindraceus	Cyclopoida	Ergasilida	Clausidiidae		Hemicyclops	Jactellina adamsi (B)		France: (Manche; Roscoff) (Fig. 1); The English Channel (Data not available)	[24]
						Loripes orbiculatus (B)		Atlantic coast of Europe (Data not available); The English Channel (Data not available)	[70]
Hemicyclops thysanotus	Cyclopoida	Ergasilida	Clausidiidae		Hemicyclops	Hermissenda crassicornis (G)	Ectoparasitism	US: California (Fig. 1)	[36]
Hersiliodes exiguus	Cyclopoida	Ergasilida	Clausidiidae		Hersiliodes	Ruditapes philippinarum (B)		Korea: Sokcho (Fig. 1)	[71]
Hyphalion sagamiense	Cyclopoida	Ergasilida	Clausidiidae		Hyphalion	Phreagena soyoae (B)		Japan: Sagami Bay (Fig. 1)	[32]
Hyphalion tertium	Cyclopoida	Ergasilida	Clausidiidae		Hyphalion	Calyptogena sp. (B)		Peru: Paita, Northern Peru (5.32 S, 81.33 E) (Fig. 1)	[72]
Leptinogaster dentata	Cyclopoida	Ergasilida	Clausidiidae		Leptinogaster	Dosinia lupinus (B)		West Africa (Data not available)	[63]
						Macomopsis cumana (B)		West Africa (Data not available)	[63]
Leptinogaster digita	Cyclopoida	Ergasilida	Clausidiidae		Leptinogaster	Solen corneus (B)		Korea (Data not available); Papua New Guinea: New Guinea (Fig. 1)	[47]
						Solen grandis (B)	Ectoparasitism	Korea: (Puan [22 Oct. 1990]; Sea of Japan; Korea Strait; Yellow Sea) (Fig. 1)	[25,73]
Leptinogaster histrio	Cyclopoida	Ergasilida	Clausidiidae		Leptinogaster	Abra alba (B)		The Netherlands (Data not available)	[10]
						Macoma balthica (B)		The Netherlands (Data not available)	[10]
						Mactra corallina (B)		France: (Boulogne; Manche) (Fig. 1); The Netherlands (Data not available); The English Channel (Data not available)	[24]
Leptinogaster inflata	Cyclopoida	Ergasilida	Clausidiidae		Leptinogaster	Lucina pensylvanica (B)		Bahamas (Data not available)	[74]
Leptinogaster major	Cyclopoida	Ergasilida	Clausidiidae		Leptinogaster	Dosinia discus (B)		US: Beaufort, North Carolina (Fig. 1)	[75]
						Ensis leei (B)		US: Cotuit (Fig. 1)	[76]
						Mercenaria mercenaria (B)		US: Beaufort, North Carolina (Fig. 1)	[75–77]
						Mya arenaria (B)		Canada: Prince Edward Island (Fig. 1); The Netherlands (Data not available)	[10,76]
						Spisula solidissima (B)		US: (Wickford; Matunuck) (Fig. 1)	[76,77]
						Tagelus plebeius (B)		US: (Cotuit; Beaufort, North Carolina) (Fig. 1)	[75,76]
Leptinogaster minuta	Cyclopoida	Ergasilida	Clausidiidae		Leptinogaster	Leukoma asperrima (B)		Panama: Pacific coast of Panama [5 Nov. 1981] (Fig. 1)	[41]
Leptinogaster pholadis	Cyclopoida	Ergasilida	Clausidiidae		Leptinogaster	Pholas dactylus (B)		France: Brittany (Fig. 1); Italy: Naples (Fig. 1); The Netherlands (Data not available)	[10,24]
Leptinogaster pruvoti	Cyclopoida	Ergasilida	Clausidiidae		Leptinogaster	Aplysia cornigera (G)		Italy: Naples (Fig. 1)	[24]
						Aplysia sydneyensis (G)		Italy: Naples (Fig. 1)	[24]
						Aplysia sp. (G)		Italy: Naples (Fig. 1)	[24]
Leptinogaster scobina	Cyclopoida	Ergasilida	Clausidiidae		Leptinogaster	Austromacoma nymphalis (B)		West Africa (Data not available)	[63]
						Iphigenia laevigata (B)		West Africa (Data not available)	[63]
						Macomopsis cumana (B)		West Africa (Data not available)	[63]
						Tagelus adansonii (B)		West Africa (Data not available)	[63]
Pholadicola intestinalis	Cyclopoida	Ergasilida	Clausidiidae		Pholadicola	Cyrtopleura costata (B)	Intestine	US: Galveston Bay Estuary, Texas (Data not available)	[78]
Erebonaster protentipes	Cyclopoida	Ergasilida	Erebonasteridae		Erebonaster	Nuculana sp. (B)	Mantle cavity	Mexico: 27.00 N, 111.24 W (Fig. 1)	[79,80]
Gadilicola daviesi	Cyclopoida	Ergasilida	Gadilicolidae		Gadilicola	Polyschides olivi (S)		NE Atlantic: Rockall Trough (54.34 N, 12.19 W) [2 Feb. 1978; 13 Jan. 1979; 27 May 1980] (Fig. 1)	[12]
						Pulsellum lofotense (S)		NE Atlantic: Rockall Trough (54.34 N, 12.19 W) [10 Apr. 1981] (Fig. 1)	[12]
Epimolgus orientalis	Cyclopoida	Ergasilida	Lichomolgidae		Epimolgus	Aplysia sp. (G)		Australia: New South Wales (Fig. 1)	[81]
						Dolabrifera brazieri (G)		Australia: New South Wales (Fig. 1)	[82]
Epimolgus trochi	Cyclopoida	Ergasilida	Lichomolgidae		Epimolgus	Hypselodoris whitei (G)		France: New Caledonia (Fig. 1)	[24]
						Steromphala cineraria (G)		France: Roscoff (Fig. 1)	[81]
						Steromphala umbilicalis (G)		France: Channel coast of France (Data not available)	[82]
						Steromphala varia (G)	Mantle cavity	Mediterranean Sea [Oct. 1959] (Data not available)	[49,81]
Gelastomolgus spondyli	Cyclopoida	Ergasilida	Lichomolgidae		Gelastomolgus	Spondylus varius (B)		Madagascar: Nosy Bé (Fig. 1)	[81]
Herrmannella barneae	Cyclopoida	Ergasilida	Lichomolgidae		Herrmannella	Barnea candida (B)		France: (Wimereux; Boulonnais; Manche) (Fig. 1); The Netherlands (Data not available); The English Channel (Data not available)	[10,24,81]
						Ostrea edulis (B)		France: Baie de la Forét (Fig. 1); The Netherlands (Data not available)	[10,70,81,83]
						Pholas dactylus (B)		France: (Longues; Brittany) (Fig. 1); The Netherlands (Data not available)	[10,81]
Herrmannella bullata	Cyclopoida	Ergasilida	Lichomolgidae		Herrmannella	Chlamys hastata (B)		US: San Juan Islands, Washington (48.31 N,122.55 W) (Fig. 1)	[81]
						Chlamys rubida (B)		US: San Juan Islands, Washington (48.35 N,122.51 W) (Fig. 1)	[81]
Herrmannella caribaea	Cyclopoida	Ergasilida	Lichomolgidae		Herrmannella	Chama sinuosa (B)		Jamaica (Data not available); US: Puerto Rico (Fig. 1)	[81,84]
						Pseudochama cristella (B)		Jamaica (Data not available)	[81,84]
Herrmannella columbiae	Cyclopoida	Ergasilida	Lichomolgidae		Herrmannella	Callithaca tenerrima (B)		US: California (Fig. 1)	[81,85]
						Tresus capax (B)		US: Garrison Bay, San Juan Island (Fig. 1)	[81]
						Tresus nuttallii (B)		US: California (Fig. 1)	[81,85]
Herrmannella cubensis	Cyclopoida	Ergasilida	Lichomolgidae		Herrmannella	Spondylus sp. (B)		India: Quilon, Kerala (Fig. 1)	[86]
Herrmannella dentata	Cyclopoida	Ergasilida	Lichomolgidae		Herrmannella	Cyclina sinensis (B)		Korea (Data not available)	[87]
						Gari kazusensis (B)		Korea (Data not available)	[87]
						Mya arenaria (B)		Korea: Korea Strait (Fig. 1)	[25]
						Mya japonica (B)		Korea (Data not available)	[87]
Herrmannella dissidens	Cyclopoida	Ergasilida	Lichomolgidae		Herrmannella	Chama sinuosa (B)		Jamaica (Data not available); US: Puerto Rico (Fig. 1)	[81,84]
						Pseudochama cristella (B)		Jamaica (Data not available); US: Puerto Rico (Fig. 1)	[81,84]
Herrmannella duggani	Cyclopoida	Ergasilida	Lichomolgidae		Herrmannella	Ostrea edulis (B)		Ireland: (Clew Bay; Ballynakill) [28 Jul. 1982] (Fig. 1)	[83]
Herrmannella exigua	Cyclopoida	Ergasilida	Lichomolgidae		Herrmannella	Solen strictus (B)		Korea: Yellow Sea (Fig. 1)	[25]
Herrmannella haploceras	Cyclopoida	Ergasilida	Lichomolgidae		Herrmannella	Didacna eichwaldi (B)		France: Roscoff (Fig. 1)	[81,88,89]
						Laevicardium crassum (B)		France: Brittany (Fig. 1); The Netherlands (Data not available); UK: Port Erin, Isle of Man (Fig. 1)	[10,81,88,89]
Herrmannella hiatellai	Cyclopoida	Ergasilida	Lichomolgidae		Herrmannella	Hiatella arctica (B)		Russia: Peter the Great Bay (Fig. 1)	[32]
						Panopea japonica (B)		Japan: Yanagawa City, Fukuoka Prefecture [23 Nov. 2008] (Fig. 1)	[25,32]
Herrmannella hoonsooi	Cyclopoida	Ergasilida	Lichomolgidae		Herrmannella	Ruditapes philippinarum (B)		Korea: Korea Strait (Fig. 1)	[25]
						Saxidomus purpurata (B)	Mantle cavity	Korea: (Pusan [2 Nov. 1986; 1 Dec. 1989]; Korea Strait) (Fig. 1)	[25,90]
Herrmannella inflatipes	Cyclopoida	Ergasilida	Lichomolgidae		Herrmannella	Perna perna (B)		Congo: Pointe Noire (Fig. 1)	[63,81]
Herrmannella kodiakensis	Cyclopoida	Ergasilida	Lichomolgidae		Herrmannella	Saxidomus gigantea (B)		US: Alaska (57.31 N, 153.58 W) [1 Sep. 1993] (Fig. 1)	[91]
Herrmannella longicaudata	Cyclopoida	Ergasilida	Lichomolgidae		Herrmannella	Mizuhopecten yessoensis (B)		Korea: (Imwon, Kangwon-do; Korea Strait [27 Dec. 1986]; Yellow Sea) (Fig. 1)	[25,32,64,65]
						Scaeochlamys squamata (B)		Japan: Aomori (Fig. 1); Korea: (Korea Strait; Yellow Sea) (Fig. 1)	[25,32]
						Spisula sachalinensis (B)		Russia: Coast of the Sea of Japan (Data not available)	[25,32]
						Swiftopecten swiftii (B)		Korea: (Yellow Sea; Korea Strait) (Fig. 1)	[25,32]
Herrmannella longichaeta	Cyclopoida	Ergasilida	Lichomolgidae		Herrmannella	Mactra chinensis (B)		Korea: (Yellow Sea; Korea Strait) (Fig. 1); Russia: Coast of the Sea of Japan (Data not available)	[25,32]
						Spisula sachalinensis (B)		Japan: Aomori [27 Oct. 2008] (Fig. 1); Korea: (Yellow Sea; Korea Strait) (Fig. 1)	[25,32]
Herrmannella macomae	Cyclopoida	Ergasilida	Lichomolgidae		Herrmannella	Macoma contabulata (B)	Ectoparasitism	Japan: Ashizaki, Mutsu City, Aomori Prefecture (41.15 N, 141.09 E) [11 May 2008] (Fig. 1)	[32]
Herrmannella mesodesmatis	Cyclopoida	Ergasilida	Lichomolgidae		Herrmannella	Mesodesma donacium (B)	Mantle cavity	Chile: Valparaíso [4 Aug. 1966] (Fig. 1)	[81,92]
Herrmannella panopeae	Cyclopoida	Ergasilida	Lichomolgidae		Herrmannella	Clinocardium nuttallii (B)		US: Mitchell Bay, San Juan Island, Washington (Fig. 1)	[81,93]
						Panopea generosa (B)		US: California [23 May 1943] (Fig. 1)	[81,93]
						Tresus capax (B)		US: Mitchell Bay, San Juan Island, Washington (Fig. 1)	[81,93]
						Tresus nuttallii (B)		US: California (Fig. 1)	[81,93]
Herrmannella pecteni	Cyclopoida	Ergasilida	Lichomolgidae		Herrmannella	Aequipecten opercularis (B)		France: Boulogne coast of France (Fig. 1); The Netherlands (Data not available)	[10,81]
						Anomia ephippium (B)		France: Northwestern France (Data not available)	[81]
						Flexopecten glaber (B)		Italy: Gulf of Trieste (Fig. 1)	[24,93]
						Karnekampia sulcata (B)		Black Sea (Data not available)	[81]
						Mimachlamys varia (B)		France: (Northwestern France; Brittanny) (Fig. 1); Ireland (Data not available) [10 Jul. 1981]; The Netherlands (Data not available); UK (Data not available)	[10,81]
						Nanostrea pinnicola (B)		Black Sea (Data not available)	[83]
						Pecten maximus (B)	Mantle cavity; gills	Ireland: Kilmakilloge Harbour [Jul. 1977] (Fig. 1)	[83]
						Radulopecten fibrosus (B)		Black Sea (Data not available)	[83]
Herrmannella perplexa	Cyclopoida	Ergasilida	Lichomolgidae		Herrmannella	Saxidomus nuttalli (B)		US: California (Fig. 1)	[93]
Herrmannella protothacae	Cyclopoida	Ergasilida	Lichomolgidae		Herrmannella	Leukoma thaca (B)	Mantle cavity	Chile: 21.15 S, 70.07 W [23 Aug. 1966] (Fig. 1)	[92]
						Mizuhopecten yessoensis (B)		Chile (Data not available); Korea (Data not available); Sea of Japan (Data not available)	[92]
Herrmannella rostrata	Cyclopoida	Ergasilida	Lichomolgidae		Herrmannella	Aequipecten opercularis (B)		France: Boulogne coast of France (Data not available)	[24,81]
						Cerastoderma edule (B)	Mantle cavity	France: Boulogne coast of France (Data not available); The Netherlands (Data not available); UK: (Morecambe Bay [5 Apr. 1985]; Plymouth) (Fig. 1)	[10,24,81,83,93]
						Ensis siliqua (B)		France: (Channel coast of France; Brittany) (Fig. 1); The Netherlands (Data not available)	[10,81]
						Lutraria lutraria (B)		France: Brittany (Fig. 1); The Netherlands (Data not available)	[10]
						Mactra corallina (B)		France: Manche (Fig. 1); The Netherlands (Data not available)	[10,24]
						Mactra stultorum (B)		France: Pointe aux Oies (Fig. 1)	[81,93]
						Pterocardia corallina (B)		UK: (Firth of Forth; Lancashire) (Fig. 1); The English Channel (Data not available)	[24,94]
						Solen capensis (B)		France: Channel coast of France (Data not available)	[81]
						Solen marginatus (B)		France: Brittany (Fig. 1); The Netherlands (Data not available)	[10]
						Spisula solida (B)		France: Brittany (Fig. 1); The Netherlands (Data not available)	[10]
						Spisula subtruncata (B)		The Netherlands (Data not available)	[10]
						Venerupis corrugata (B)		France: Channel coast of France (Data not available); Italy: Naples (Fig. 1); The Netherlands (Data not available); UK: (Firth of Forth; Lancashire) (Fig. 1)	[10,24,81,94]
Herrmannella saxidomi	Cyclopoida	Ergasilida	Lichomolgidae		Herrmannella	Leukoma staminea (B)		US: Kodiak Island (Fig. 1)	[91]
						Saxidomus gigantea (B)		US: Larsen Bay, Kodiak Island, Alaska (57.31 N, 153.58 W) [1 Sep. 1993] (Fig. 1)	[91]
						Saxidomus nuttalli (B)		US: California (Fig. 1)	[81,91,93]
Herrmannella soleni	Cyclopoida	Ergasilida	Lichomolgidae		Herrmannella	Mactra quadrangularis (B)		Japan: (Minami-Arao, Arao City,Kumamoto Prefecture; Kojiro, Shimabara City, Nagasaki Prefecture) (Fig. 1); Korea: (Yellow Sea; Korea Strait) (Fig. 1)	[25,32]
						Saxidomus purpurata (B)	Mantle cavity	China: (Rongcheng, Shandong [24 Feb. 2017]; Haiyang, Shandong) (Fig. 1)	[66]
						Solecurtus divaricatus (B)		Korea: (Yellow Sea; Korea Strait) (Fig. 1)	[25,32]
						Solen grandis (B)	Ectoparasitism	Korea: Puan [22 Oct. 1990] (Fig. 1)	[25,32,73]
						Solen strictus (B)		Korea: (Yellow Sea; Korea Strait) (Fig. 1)	[25,32]
Herrmannella tivelae	Cyclopoida	Ergasilida	Lichomolgidae		Herrmannella	Tivela stultorum (B)		US: California [13 Jun. 1943] (Fig. 1)	[81,93]
Lichomolgus angustus	Cyclopoida	Ergasilida	Lichomolgidae		Lichomolgus	Pteria penguin (B)		Madagascar: Nosy Bé [27 Dec. 1963] (Fig. 1)	[41]
Lichomolgus arcanus	Cyclopoida	Ergasilida	Lichomolgidae		Lichomolgus	Crassostrea tulipa (B)		Senegal (Data not available)	[63,81]
						Pitar tumens (B)		Senegal (Data not available)	[63,81]
						Senilia senilis (B)		Senegal (Data not available)	[63,81]
Lichomolgus asaphidis	Cyclopoida	Ergasilida	Lichomolgidae		Lichomolgus	Anachis rugosa (G)		Madagascar: Nosy Bé (Fig. 1)	[81]
						Eastonia solanderi (B)		Madagascar: Nosy Bé (Fig. 1)	[81]
						Solen corneus (B)		Madagascar: Nosy Bé (Fig. 1)	[81]
Lichomolgus bidentipes	Cyclopoida	Ergasilida	Lichomolgidae		Lichomolgus	Arcuatula senhousia (B)		Japan: Minami-Arao, Arao City, Kumamoto Prefecture [24 Nov. 2008] (Fig. 1)	[32]
						Corbicula japonica (B)		Japan: Okinohata River, Yanagawa City, Fukuoka Prefecture [23 Nov. 2008] (Fig. 1)	[32]
						Mactra quadrangularis (B)		Japan: Minami-Arao, Arao City, Kumamoto Prefecture [24 Nov. 2008] (Fig. 1)	[32]
						Modiolus modulaides (B)		Japan: Kojiro, Shimabara City, Nagasaki Prefecture [22 Nov. 2008] (Fig. 1)	[32]
						Mytilisepta virgata (B)		Japan: Sirahama, Wakayama Prefecture (Fig. 1)	[32,64,95]
						Mytilus galloprovincialis (B)		Japan: Omura Bay, Nagasaki Prefecture (Fig. 1); Korea (Data not available)	[32,64]
						Ruditapes philippinarum (B)		Japan: (Minami-Arao, Arao City, Kumamoto Prefecture [24 Nov. 2008]; Kojiro, Shimabara City, Nagasaki Prefecture [22 Nov. 2008]) (Fig. 1)	[32]
Lichomolgus bullatus	Cyclopoida	Ergasilida	Lichomolgidae		Lichomolgus	Didimacar tenebrica (B)		Korea: Yellow Sea (Fig. 1)	[25]
Lichomolgus chamarum	Cyclopoida	Ergasilida	Lichomolgidae		Lichomolgus	Chama limbula (B)		France: New Caledonia (22.13 S, 166.24 E) [29 Jul. 1973] (Fig. 1); Madagascar: Nosy Bé (Fig. 1)	[19,82,96,97]
Lichomolgus elegantulus	Cyclopoida	Ergasilida	Lichomolgidae		Lichomolgus	Pteria hirundo (B)		France: Banyuls, Mediterranean coast of France (Fig. 1)	[49,81]
Lichomolgus hippopi	Cyclopoida	Ergasilida	Lichomolgidae		Lichomolgus	Hippopus hippopus (B)		Indonesia: Moluccas (Fig. 1)	[28]
Lichomolgus hoi						Periglypta puerpera (B)		Papua New Guinea: New Guinea (Fig. 1)	[47]
Lichomolgus ieversi	Cyclopoida	Ergasilida	Lichomolgidae		Lichomolgus	Flexopecten glaber (B)		France: New Caledonia (22.13 S, 166.24 E) [26 Jul. 1973] (Fig. 1)	[19]
Lichomolgus inflatus	Cyclopoida	Ergasilida	Lichomolgidae		Lichomolgus	Dosinia japonica (B)		Korea: Southern coast of Korea (Data not available)	[25,32,98]
						Paphia sp. (B)	Mantle cavity	Japan: Sasebo Bay, Nagasaki Prefecture [14 Jun. 1960] (Fig. 1)	[32,43,81]
						Pinctada fucata (B)		Japan: Sasebo Bay, Nagasaki Prefecture (Fig. 1)	[32,81,99]
						Ruditapes philippinarum (B)		Japan: Sasebo Bay, Nagasaki Prefecture (Fig. 1)	[32,81]
						Saxidomus purpurata (B)		Japan: Sasebo Bay, Nagasaki Prefecture (Fig. 1)	[32,81]
Lichomolgus leptodermatus	Cyclopoida	Ergasilida	Lichomolgidae		Lichomolgus	Laevicardium crassum (B)		The Netherlands (Data not available); UK: Plymouth (Fig. 1)	[10,60,81]
Lichomolgus minor	Cyclopoida	Ergasilida	Lichomolgidae		Lichomolgus	Pinctada sp. (B)		Sri Lanka: Ceylon (Fig. 1)	[81]
Lichomolgus sadoensis	Cyclopoida	Ergasilida	Lichomolgidae		Lichomolgus	Mytilisepta virgata (B)		Japan: Sado lsland, Niigata Prefecture (Fig. 1)	[32,95]
						Mytilus galloprovincialis (B)		Japan: Sado Island, Niigata Prefecture (Fig. 1)	[32,100]
Lichomolgus sepicola	Cyclopoida	Ergasilida	Lichomolgidae		Lichomolgus	Sepia officinalis (C)		Italy: Trieste (Fig. 1)	[81]
Lichomolgus similis	Cyclopoida	Ergasilida	Lichomolgidae		Lichomolgus	Cyclina sinensis (B)		Korea: (Inchon [13 Oct. 1989]; Yellow sea) (Fig. 1)	[25,64]
						Meretrix lusoria (B)		Korea: Puan [14 Aug. 1988] (Fig. 1)	[25,64]
						Meretrix meretrix (B)		Thailand: Phuket (Fig. 1); Indian Ocean (Data not available)	[58]
						Meretrix petechialis (B)	Mantle cavity	China: (Donggang, Liaoning [11 Sep. 2016]; Laizhou, Shandong; Lianyungang, Jiangsu [29 Aug. 2016]; Yancheng, Jiangsu [30 Nov. 2016]; Nantong, Jiangsu [26 Nov. 2016; 28 Nov. 2016]) (Fig. 1)	[66]
Lichomolgus spondyli	Cyclopoida	Ergasilida	Lichomolgidae		Lichomolgus	Spondylus amanoi (B)		Japan: Kyushu (Fig. 1)	[81,101]
						Spondylus squamosus (B)		Japan: Wakayama Prefecture (Fig. 1)	[32,101]
Lichomolgus tridacnae	Cyclopoida	Ergasilida	Lichomolgidae		Lichomolgus	Tridacna gigas (B)		The Republic of the Marshall Islands: Eniwetok Atoll [11 Jul. 1969] (Fig. 1)	[18,19,81]
Lichomolgus uncus	Cyclopoida	Ergasilida	Lichomolgidae		Lichomolgus	Mytilus edulis (B)		Australia (Data not available)	[102]
						Perna canaliculus (B)	Gills	New Zealand (Data not available)	[102]
Lichomolgus sp.	Cyclopoida	Ergasilida	Lichomolgidae		Lichomolgus	Digitobranchus nebae (M)		France: New Caledonia (Fig. 1)	[24,81]
Lichomolgus sp.	Cyclopoida	Ergasilida	Lichomolgidae		Lichomolgus	Hypselodoris whitei (G)		France: New Caledonia (Fig. 1)	[81]
Modiolicola avdeevi	Cyclopoida	Ergasilida	Lichomolgidae		Modiolicola	Gregariella difficilis (B)	Mantle cavity	Korea: Sokcho [10 Dec. 1994] (Fig. 1)	[25,103]
Modiolicola bifida	Cyclopoida	Ergasilida	Lichomolgidae		Modiolicola	Anadara broughtonii (B)		China: (Laizhou, Shandong; Haiyang, Shandong; Qingdao, Shandong; Lianyungang, Jiangsu) (Fig. 1); Korea: (Kangreung [22 Feb. 1988]; Chungmu; Yellow Sea) (Fig. 1)	[25,64,66]
						Anadara kagoshimensis (B)		Korea: Kangnung [17 Sep. 1987] (Fig. 1)	[25,64]
						Arcuatula senhousia (B)		China: (Laizhou, Shandong; Haiyang, Shandong; Qingdao, Shandong; Lianyungang, Jiangsu) (Fig. 1); Japan: Minami-Arao, Arao City, Kumamoto, Prefecture [24 Nov. 2008] (Fig. 1)	[32,66]
						Barnea dilatata (B)		China: (Laizhou, Shandong; Haiyang, Shandong; Qingdao, Shandong; Lianyungang, Jiangsu) (Fig. 1); Korea: (Sea of Japan; Yellow Sea; Korea Strait) (Fig. 1)	[25,66]
						Barnea manilensis (B)		Korea: (Sea of Japan; Yellow Sea; Korea Strait) (Fig. 1)	[25]
						Crenomytilus grayanus (B)		China: (Laizhou, Shandong; Haiyang, Shandong; Qingdao, Shandong; Lianyungang, Jiangsu) (Fig. 1)	[25,66]
						Cyclina sinensis (B)		Japan: Ashizaki, Mutsu City, Aomori Prefecture [11 May 2008] (Fig. 1)	[32]
						Gregariella difficilis (B)		Japan (Data not available)	[103]
						Leukoma jedoensis (B)	Mantle cavity	China: (Laizhou, Shandong; Haiyang, Shandong; Qingdao, Shandong [28 Feb. 2017]; Lianyungang, Jiangsu) (Fig. 1)	[66]
						Mactra chinensis (B)	Mantle cavity	China: Haiyang, Shandong [24 Feb. 2017] (Fig. 1); Japan: Matsubara; Omura Bay; Sasebo Bay (Fig. 1)	[32,81,104]
						Mactra quadrangularis (B)	Mantle cavity	China: Lianyungang, Jiangsu [3 May 2018] (Fig. 1); Japan: Minami-Arao, Arao City, Kumamoto, Prefecture [24 Nov. 2008] (Fig. 1); Korea: (Sea of Japan; Yellow Sea; Korea Strait) (Fig. 1)	[25,32]
						Magallana gigas (B)		Korea: (Sea of Japan; Yellow Sea; Korea Strait) (Fig. 1)	[25]
						Mytilus edulis (B)		Korea: (Sea of Japan; Yellow Sea; Korea Strait) (Fig. 1)	[25]
						Mytilus galloprovincialis (B)	Mantle cavity	China: (Laizhou, Shandong; Haiyang, Shandong; Qingdao, Shandong [19 Apr. 2016; 30 May 2016; 6 Jun. 2016; 12 Jul. 2016; 15 Jul. 2016; 21 Jul. 2016; 23 Sep. 2016; 13 Oct. 2016; 30 Oct. 2016; 28 Dec. 2016; 3 Jan. 2017; 24 Feb. 2017; 31 Mar. 2017; 30 Apr. 2017; 31 May 2017; 29 Jun. 2017; 21 Jul. 2017; 20 Aug. 2017; 22 Aug. 2017; 28 Sep. 2017; 13 Nov. 2017; 28 Dec. 2017; 27 Feb. 2018; 30 Mar. 2018]; L…	[32,66,73,100]
						Nuttallia obscurata (B)		Korea: (Sea of Japan; Yellow Sea; Korea Strait) (Fig. 1)	[25]
						Paphia sp. (B)	Mantle cavity	Japan: Sasebo Bay, Nagasaki Prefecture [Oct.-Nov. 1959] (Fig. 1)	[32,43,82,102]
						Penitella gabbii (B)		China: (Laizhou, Shandong; Haiyang, Shandong; Qingdao, Shandong; Lianyungang, Jiangsu) (Fig. 1); Korea: (Sea of Japan; Yellow Sea; Korea Strait) (Fig. 1)	[25,66]
						Ruditapes philippinarum (B)		Japan: (Ashizaki, Mutsu City, Aomori Prefecture [11 May 2008]; Sasebo Bay, Nagasaki Prefecture [22 Nov. 2008]; Kojiro, Shimabara City, Nagasaki Prefecture [22 Nov. 2008]) (Fig. 1); Korea: (Inchon [13 Oct. 1989]; Puan [13 Sep. 1989]; Chungmu; Mokpo [4 Nov. 1989]; Sea of Japan; Yellow Sea; Korea Strait) (Fig. 1)	[25,32,64,81,104,105]
Modiolicola gracilicaudus	Cyclopoida	Ergasilida	Lichomolgidae		Modiolicola	Crenomytilus grayanus (B)		Russia: Far Eastern coast of Russia (Data not available)	[32,33]
						Mytilus coruscus (B)		Japan: (Sado lsland, Niigata Prefecture; Obama Bay, Fukui Prefecture; Iwami, Tottori Prefecture) (Fig. 1); Korea: (Sokcho [26 Nov. 1989]; Kangreung [27 Dec. 1986; 13 Aug. 1987; 2 May 1988]; Sea of Japan) (Fig. 1)	[25,32,64,95,100]
						Mytilus galloprovincialis (B)		Japan: Sado lsland, Niigata Prefecture (Fig. 1)	[32,100]
Modiolicola gracilis	Cyclopoida	Ergasilida	Lichomolgidae		Modiolicola	Mytilus californianus (B)		US: Elkhorn Slough, Monterey Bay, California (Fig. 1)	[40,81]
Modiolicola inermis	Cyclopoida	Ergasilida	Lichomolgidae		Modiolicola	Aequipecten opercularis (B)	Mantle cavity	France: (Manche [9 Oct. 1959]; Atlantic coast of France) (Fig. 1); The Netherlands (Data not available); UK: Ecosse (Fig. 1); The English Channel (Data not available)	[10,24,49,81,106]
						Crassostrea transitoria (B)		UK: Ecosse (Fig. 1); The English Channel (Data not available)	[106]
						Pecten maximus (B)		France: Manche (Fig. 1)	[24]
Modiolicola insignis	Cyclopoida	Ergasilida	Lichomolgidae		Modiolicola	Modiolus barbatus (B)		France: Brittany Peninsula (Fig. 1)	[81]
						Modiolus modiolus (B)		France: Northern France (Data not available); The Netherlands (Data not available); Norway (Data not available); Sweden: Bohuslan (Fig. 1); UK (Data not available); Mediterranean Sea (Data not available); The English Channel (Data not available)	[10,24,81,107]
						Mytilus edulis (B)		France: Northern France (Data not available); The Netherlands (Data not available); Norway (Data not available); Sweden: Bohuslan (Fig. 1); UK (Data not available); Mediterranean Sea (Data not available); The English Channel (Data not available)	[10,24,81]
						Mytilus galloprovincialis (B)		Italy: Naples (Fig. 1); Norway (Data not available); UK (Data not available); Black Sea (Data not available); Mediterranean Sea (Data not available); The English Channel (Data not available)	[24,81]
Modiolicola maximus	Cyclopoida	Ergasilida	Lichomolgidae		Modiolicola	Crassostrea transitoria (B)		UK: Port Erin Bay (Fig. 1)	[81,108]
						Pecten maximus (B)		France: Concarneau (Fig. 1); The Netherlands (Data not available); UK (Data not available)	[10,81]
Modiolicola peronidius	Cyclopoida	Ergasilida	Lichomolgidae		Modiolicola	Peronidia albicans (B)		Sea of Japan (Data not available)	[109]
Modiolicola trabalis	Cyclopoida	Ergasilida	Lichomolgidae		Modiolicola	Barbatia decussata (B)		Madagascar: Nosy Bé [23 Jul. 1955] (Fig. 1)	[41,81]
Neomenicola gibber	Cyclopoida	Ergasilida	Lichomolgidae		Neomenicola	Neomenia yamamotoi (S)		Japan: Japanese Pacific (Data not available)	[110]
Paclabius tumidus	Cyclopoida	Ergasilida	Lichomolgidae		Paclabius	Tridacna squamosa (B)		France: Noumea (22.13 S, 166.23 E) [3 Aug. 1973] (Fig. 1); Philippines (Data not available)	[18,19,81]
						Tridacna sp. (B)		Philippines: Bohol (Fig. 1)	[24]
Paralichomolgus orbicularis	Cyclopoida	Ergasilida	Lichomolgidae		Paralichomolgus	Platydoris cruenta (G)		France: Noumea, New Caledonia (Fig. 1)	[81]
Parapanaietis tegulae	Cyclopoida	Ergasilida	Lichomolgidae		Parapanaietis	Tegula argyrostoma (G)	Ectoparasitism	Korea: Songsanpo [27 Jun. 1987] (Fig. 1)	[37]
						Tegula xanthostigma (G)	Ectoparasitism	Japan: Sokcho [8 Nov. 1987] (Fig. 1)	[37]
Parapanaietis turbo	Cyclopoida	Ergasilida	Lichomolgidae		Parapanaietis	Turbo stenogyrus (G)		Japan: Tokyo (Fig. 1)	[111]
Paraphiloconcha meretricis	Cyclopoida	Ergasilida	Lichomolgidae		Paraphiloconcha	Meretrix lamarckii (B)		Japan: Oharai, Ibaraki Prefecture [5 Feb. 2004]; Sea of Japan (Fig. 1)	[25,32,81,101,112]
Philoconcha amygdalae	Cyclopoida	Ergasilida	Lichomolgidae		Philoconcha	Ruditapes philippinarum (B)		Japan: Chiba Prefecture (Fig. 1)	[32,81]
Philoconcha paphiae	Cyclopoida	Ergasilida	Lichomolgidae		Philoconcha	Dosinia japonica (B)		Korea (Data not available)	[25,98]
						Paphia euglypta (B)		Japan: Inland Sea, Kyushu (Fig. 1)	[32,81,101]
Stellicola alabatensis	Cyclopoida	Ergasilida	Lichomolgidae		Stellicola	Gymnodoris kouaouae (G)		France: Noumea, New Caledonia (Fig. 1)	[24,81]
Stellicola hochbergi	Cyclopoida	Ergasilida	Lichomolgidae		Stellicola	lllex coindetii (C)		Spain (Data not available)	[113]
Stellicola pleurobranchi	Cyclopoida	Ergasilida	Lichomolgidae		Stellicola	Pleurobranchus sp. (G)		Palau: Archipel Palaos (Fig. 1)	[24]
Exostrincola simplex	Cyclopoida	Ergasilida	Myicolidae		Exostrincola	Ostrea sp. (B)		Data not available	[114]
Myicola clavator	Cyclopoida	Ergasilida	Myicolidae		Myicola	Crassostrea virginica (B)		Madagascar: Nosy Bé (Fig. 1)	[115]
	Cyclopoida	Ergasilida	Myicolidae		Myicola	Ostrea sp. (B)		Madagascar: Nosy Bé (Fig. 1)	[116,117]
Myicola formosanus	Cyclopoida	Ergasilida	Myicolidae		Myicola	Mytilus edulis (B)	Ectoparasitism	China: Taiwan [18 Nov. 1997; 4 Jul. 1998; 5 Jul. 1998; 19 Jul. 1998] (Fig. 1)	[118]
Myicola gamoensis	Cyclopoida	Ergasilida	Myicolidae		Myicola	Laternula gracilis (B)		Japan: (Gamo, Sendai City, Miyagi Prefecture [13 Oct. 2008]; Nanakita River (38.15 N, 141.00 E) [13 Nov. 2008]; Hiroura, Natori City, Miyagi Prefecture [22 May 2008]) (Fig. 1)	[32]
Myicola intumidus	Cyclopoida	Ergasilida	Myicolidae		Myicola	Dosinia penicillata (B)	Mantle cavity	Korea: (Jakyakdo Island [29 Sep. 1996]; Yellow Sea) (Fig. 1)	[25,62]
Myicola metisiensis	Cyclopoida	Ergasilida	Myicolidae		Myicola	Mya arenaria (B)		Canada: Little Metis (Fig. 1); The Netherlands (Data not available)	[10,24]
						Mytilus edulis (B)		US: Carolina (Fig. 1)	[74]
Myicola ostreae	Cyclopoida	Ergasilida	Myicolidae		Myicola	Magallana gigas (B)		Japan: (Yawata, Chiba Prefecture; Tsushima Island, Nagasaki Prefecture [Feb. 1961]) (Fig. 1); Korea: (Puan; Sea of Japan; Yellow Sea; Korea Strait) (Fig. 1)	[25,32,43]
						Sinonovacula constricta (B)		Korea: (Sea of Japan; Yellow Sea; Korea Strait) (Fig. 1)	[25,32]
Ostrincola binoviger	Cyclopoida	Ergasilida	Myicolidae		Ostrincola	Ostrea sp. (B)		Madagascar: Nosy Bé [13 Jun. 1955] (Fig. 1)	[41,117]
Ostrincola breviseti	Cyclopoida	Ergasilida	Myicolidae		Ostrincola	Ostrea sp. (B)		Madagascar: Nosy Bé [13 Jun. 1955] (Fig. 1)	[41,117]
						Saccostrea cuccullata (B)		Malaysia: Penang (Fig. 1)	[116,117,119]
Ostrincola falcatus	Cyclopoida	Ergasilida	Myicolidae		Ostrincola	Anadara obesa (B)		Mexico: Vera Cruz (Fig. 1)	[120]
						Leukoma asperrima (B)		Panama: Chiman, Darien (Fig. 1)	[116,117,120]
						Mytella guyanensis (B)		Mexico: Vera Cruz (Fig. 1)	[116,117]
Ostrincola gracilis	Cyclopoida	Ergasilida	Myicolidae		Ostrincola	Crassostrea virginica (B)	Mantle cavity	US: (Beaufort, North Carolina; Louisiana Barataria Bay) [Aug. 1929] (Fig. 1)	[116,117,121]
						Geukensia demissa (B)		US: Louisiana Barataria Bay (Fig. 1)	[121]
						Geukensia granosissima (B)		US: Louisiana Barataria Bay (Fig. 1)	[116,117]
						Ischadium recurvum (B)		US: Louisiana Barataria Bay (Fig. 1)	[116,117]
						Mercenaria mercenaria (B)		US: Louisiana Barataria Bay (Fig. 1)	[116,117]
						Mya arenaria (B)		US: Massachusetts (Fig. 1)	[121]
						Tagelus plebeius (B)		US: Cotuit (Fig. 1)	[68,116,117]
Ostrincola humesi	Cyclopoida	Ergasilida	Myicolidae		Ostrincola	Saccostrea cuccullata (B)		Thailand: Chonburi Province (Fig. 1)	[116,117,121,122]
Ostrincola japonica	Cyclopoida	Ergasilida	Myicolidae		Ostrincola	Magallana gigas (B)		Japan: (Onagawa Port, Miyagi Prefecture [30 Nov. 2008]; Hiroshima) (Fig. 1); Korea: Puan [14 Jan. 1988; 13 Sep. 1989] (Fig. 1)	[32,64,116,117]
						Ostrea denselamellosa (B)		Korea: (Yellow Sea; Korea Strait) (Fig. 1)	[25,117]
						Saccostrea echinata (B)	Mantle cavity	Japan: Sasebo Bay, Nagasaki Prefecture [Nov. 1960] (Fig. 1)	[43,99,116,117]
						Saccostrea kegaki (B)		Japan: Sasebo Bay, Nagasaki Prefecture (Fig. 1)	[32]
						Tegillarca granosa (B)		Korea (Data not available)	[117]
Ostrincola koe	Cyclopoida	Ergasilida	Myicolidae		Ostrincola	Arcopagia diaphana (B)		Japan: Hiroshima (Fig. 1)	[99,116,117]
						Barnea dilatata (B)		Korea: (Yellow Sea; Korea Strait) (Fig. 1)	[25]
						Barnea manilensis (B)		Korea: (Yellow Sea; Korea Strait) (Fig. 1)	[25]
						Coecella chinensis (B)		Japan: Sasebo Bay (Fig. 1)	[32,116]
						Cryptomya busoensis (B)	Ectoparasitism	Korea: (Yellow Sea; Korea Strait) [15 Aug. 1992] (Fig. 1)	[25,32,65,117]
						Cyclina sinensis (B)		Japan: Hiroshima; Korea: (Inchon; Puan [14 Jan. 1988]) (Fig. 1)	[25,64,116,117]
						Mactra quadrangularis (B)	Mantle cavity	China: (Laizhou, Shandong; Nantong, Jiangsu [28 Nov. 2016]; Lianyungang, Jiangsu [29 Aug. 2018]) (Fig. 1); Japan: Minami-Arao, Arao City, Kumamoto Prefecture [24 Nov. 2008] (Fig. 1); Korea: (Inchon [13 Oct. 1989]; Puan; Yellow Sea; Korea Strait) (Fig. 1)	[25,32,64,66,116,117]
						Meretrix lusoria (B)	Ectoparasitism	China: Chang-Hua County, Taiwan [Mar.-Oct. 2000] (Fig. 1); Japan: Ariake Bay, Kyushu [24 Nov. 2008] (Fig. 1); Korea: (Yellow Sea; Korea Strait) (Fig. 1)	[25,116,117]
						Meretrix meretrix (B)	Mantle cavity	China: (Laizhou, Shandong; Nantong, Jiangsu; Lianyungang, Jiangsu) (Fig. 1)	[66,117]
						Meretrix petechialis (B)	Mantle cavity	China: (Laizhou, Shandong; Nantong, Jiangsu [26 Nov. 2016; 28 Nov. 2016]; Lianyungang, Jiangsu [29 Aug. 2016]) (Fig. 1)	[66]
						Paphia sp. (B)		Japan: Tsuyazaki, Fukutsu City, Fukuoka Prefecture (Fig. 1)	[32,43,117]
						Paratapes undulatus (B)	Mantle cavity	Japan: Sakibe, Nagasaki Prefecture [Oct.-Nov. 1959; May 1960; Feb. 1961] (Fig. 1)	[32,43,117]
						Petricola japonica (B)		Japan: Sasebo Bay (Fig. 1)	[32,99,117]
						Ruditapes philippinarum (B)		Japan: (Sasebo Bay; Nagasaki Prefecture; Minami-Arao, Arao City, Kumamoto Prefecture [24 Nov. 2008]) (Fig. 1); Korea: (Puan [7 Dec. 1986; 13 Sep. 1989]; Inchon [13 Oct. 1989]; Yellow Sea; Korea Strait) (Fig. 1)	[25,32,64,99,116,117]
						Serratina capsoides (B)		Japan: Hiroshima (Fig. 1)	[32]
						Sinonovacula constricta (B)		Japan (Data not available); Korea: (Yellow Sea; Korea Strait) (Fig. 1)	[25,117]
						Solen grandis (B)		Korea: (Yellow Sea; Korea Strait) (Fig. 1)	[25,117]
						Solen strictus (B)		Korea: (Yellow Sea; Korea Strait) (Fig. 1)	[25,117]
						Umbonium moniliferum (G)		Korea (Data not available)	[117]
Ostrincola patagonianus	Cyclopoida	Ergasilida	Myicolidae		Ostrincola	Brachidontes rodriguezii (B)		Argentina: San Antonio Oeste (Fig. 1)	[17,116,117]
						Mytilus platensis (B)		Argentina: San Antonio Oeste (Fig. 1)	[17,116,117]
Ostrincola portonoviensis	Cyclopoida	Ergasilida	Myicolidae		Ostrincola	Atactodea striata (B)	Mantle cavity	India: Quilon, Kerala (Fig. 1)	[62,116,117]
						Hiatula diphos (B)		India: Puddupeta, Portonovo (Fig. 1)	[116,117]
						Marcia opima (B)		India: Portonovo (Fig. 1)	[116,117]
						Meretrix casta (B)		India: Adyar estuary, Portonovo (Fig. 1)	[116,117]
						Meretrix meretrix (B)	Mantle cavity	China: Jiangsu (Fig. 1); India: Puddupeta, Portonovo (Fig. 1); Thailand: Phuket [12 Dec. 1990; 24 Dec. 1993] (Fig. 1)	[58,116,117,123]
Ostrincola similis	Cyclopoida	Ergasilida	Myicolidae		Ostrincola	Magallana gigas (B)	Ectoparasitism	China: Bu-Dai, Chiay, Taiwan [Aug. 1997-Jul. 1998] (Fig. 1)	[116,117]
Pengna bicornuta	Cyclopoida	Ergasilida	Myicolidae		Pengna	Pharella acuminata (B)	Ectoparasitism	Malaysia: Georgetown, Penang [16 Jul. 1988; 17 Jul. 1988] (Fig. 1)	[124]
Pseudomyicola spinosus	Cyclopoida	Ergasilida	Myicolidae		Pseudomyicola	Anadara broughtonii (B)	Mantle cavity	Korea: (Puan [13 Sep. 1989]; Chungmu) (Fig. 1)	[25,64]
						Anadara kagoshimensis (B)	Mantle cavity	Korea: (Kangnung; Puan) (Fig. 1)	[25,64]
						Anadara notabilis (B)	Mantle cavity	Data not available	[114]
						Anadara obesa (B)	Mantle cavity	Data not available	[114]
						Anomalocardia flexuosa (B)	Mantle cavity	Data not available	[114]
						Arca zebra (B)	Mantle cavity	Data not available	[114]
						Argopecten irradians irradians (B)	Mantle cavity	US: Beaufort, North Carolina (Fig. 1)	[75]
						Argopecten ventricosus (B)	Mantle cavity	Mexico: Baja California (Fig. 1)	[125]
						Atrina pectinata (B)	Mantle cavity	Data not available	[114]
						Atrina rigida (B)	Mantle cavity	US: Beaufort, North Carolina (Fig. 1)	[75]
						Austrovenus stutchburyi (B)	Mantle cavity	Data not available	[114]
						Barbatia decussata (B)	Mantle cavity	Data not available	[114]
						Barbatia virescens (B)	Mantle cavity	Korea: (Sea of Japan; Korea Strait) (Fig. 1)	[25]
						Brachidontes domingensis (B)	Mantle cavity	Data not available	[114]
						Brachidontes exustus (B)	Mantle cavity	Data not available	[114]
						Brachidontes modiolus (B)	Mantle cavity	Data not available	[114]
						Chama congregata (B)	Mantle cavity	Data not available	[114]
						Chama sinuosa (B)	Mantle cavity	Data not available	[114]
						Chione cancellata (B)	Mantle cavity	Data not available	[114]
						Crassostrea rhizophorae (B)	Mantle cavity	Data not available	[114]
						Crassostrea tulipae (B)	Mantle cavity	Data not available	[114]
						Crassostrea virginica (B)	Mantle cavity	US: Beaufort, North Carolina (Fig. 1)	[75]
						Dallocardia muricata (B)	Mantle cavity	Data not available	[114]
						Diplodonta punctata (B)	Mantle cavity	Data not available	[114]
						Exolaternula liautaudi (B)	Mantle cavity	Data not available	[114]
						Fulvia laevigata (B)	Mantle cavity	Data not available	[114]
						Isognomon alatus (B)	Mantle cavity	Data not available	[114]
						Geukensia demissa (B)	Mantle cavity	US: Beaufort, North Carolina (Fig. 1)	[75]
						Jasypitar albidus (B)	Mantle cavity	Data not available	[114]
						Lamarcka imbricata (B)	Mantle cavity	Data not available	[114]
						Laternula gracilis (B)	Mantle cavity	Japan: Kanazawa Bay (Fig. 1)	[32,125]
						Leukoma jedoensis (B)	Mantle cavity	Korea: (Sea of Japan; Korea Strait) (Fig. 1)	[25]
						Mactra quadrangularis (B)	Mantle cavity	Korea: (Sea of Japan; Korea Strait) (Fig. 1)	[25]
						Magallana gigas (B)	Mantle cavity	Japan (Data not available); Korea: (Mukho [25 Sep. 1989]; Chungmu [17 Jun. 1990]; Sea of Japan; Korea Strait) (Fig. 1)	[25,64,126]
						Modiolus kurilensis (B)	Mantle cavity	Japan: Aomori Prefecture (Fig. 1)	[32,100]
						Megapitaria maculata (B)	Mantle cavity	Data not available	[114]
						Mya arenaria (B)	Mantle cavity	Korea: (Sea of Japan; Korea Strait) (Fig. 1)	[25]
						Mytilisepta virgata (B)	Mantle cavity	Japan: Wakayama Prefecture (Fig. 1)	[32,95]
						Mytilus edulis (B)	Mantle cavity	China: (Dalian, Liaoning; Qingdao, Shandong) (Fig. 1); Korea: (Sea of Japan; Korea Strait) (Fig. 1); The Netherlands (Data not available); US: Beaufort, North Carolina (Fig. 1); Mediterranean Sea (Data not available)	[10,25,66,75]
						Mytilus galloprovincialis (B)	Mantle cavity; visceral mass	China: (Dalian, Liaoning [5 Sep. 2017]; Qingdao, Shandong [13 Oct. 2016; 10 May 2017]); France: Banyuls [2 Oct. 1959] (Fig. 1); Italy: Naples (Fig. 1); Japan: (Fukushima Prefecture [4 Jun. 2008]; Tokyo Bay) (Fig. 1); Korea: (Sea of Japan; Yongsan River; Korea Strait) (Fig. 1); Mediterranean Sea (Data not available)	[24,25,32,33,49,73,100,127]
						Noetia ponderosa (B)	Mantle cavity	US: Beaufort, North Carolina (Fig. 1)	[75]
						Nuttallia obscurata (B)	Mantle cavity	Korea: (Sea of Japan; Korea Strait) (Fig. 1)	[25]
						Ostrea chilensis (B)	Mantle cavity	Data not available	[114]
						Ostrea denselamellosa (B)	Mantle cavity	Japan: (Ashizaki, Mutsu City, Aomori Prefecture [11 May 2008]; Hutami, Hyogo Prefecture) (Fig. 1)	[32,101]
						Ostrea equestris (B)	Mantle cavity	Data not available	[114]
						Ostrea stentina (B)	Mantle cavity	Data not available	[114]
						Paphies subtriangulata (B)	Mantle cavity	Data not available	[114]
						Pinctada radiata (B)	Mantle cavity	Data not available	[114]
						Pinna carnea (B)	Mantle cavity	Data not available	[114]
						Pitar tumens (B)	Mantle cavity	Data not available	[114]
						Pseudochama radians (B)	Mantle cavity	Data not available	[114]
						Pteria hirundo (B)	Mantle cavity	Data not available	[114]
						Ruditapes philippinarum (B)	Mantle cavity	China: (Dalian, Liaoning; Qingdao, Shandong [19 May 2017]) (Fig. 1)	[66]
						Saccostrea glomerata (B)	Mantle cavity	Data not available	[114]
						Senilia senilis (B)	Mantle cavity	Data not available	[114]
						Spondylusamericanus (B)	Mantle cavity	Data not available	[114]
						Tegillarca granosa (B)	Mantle cavity	Korea: (Sea of Japan; Korea Strait) (Fig. 1)	[25]
						Tetrarca boucardi	Mantle cavity	Korea: (Sea of Japan; Korea Strait) (Fig. 1)	[25]
Pseudomyicola sp.	Cyclopoida	Ergasilida	Myicolidae		Pseudomyicola	Pteria hirundo (B)	Mantle cavity	France: Banyuls [2 Oct. 1959] (Fig. 1)	[49]
Cerastocheres trochicola	Cyclopoida	Ergasilida	Mytilicolidae		Cerastocheres	Tectus pyramis (G)		France: Noumea, New Caledonia (Fig. 1)	[24]
Mytilicola brachidontis	Cyclopoida	Ergasilida	Mytilicolidae		Mytilicola	Arcuatula senhousia (B)		Japan: Shizuoka Prefecture (Fig. 1)	[32,101,128]
Mytilicola fimbriatus	Cyclopoida	Ergasilida	Mytilicolidae		Mytilicola	Barbatia decussata (B)	Visceral mass	Madagascar: Nosy Bé [4 Aug. 1960] (Fig. 1)	[129]
Mytilicola intestinalis	Cyclopoida	Ergasilida	Mytilicolidae		Mytilicola	Cerastoderma edule (B)		The Netherlands (Data not available); UK (Data not available)	[10]
						Crepidula fornicata (G)		The Netherlands (Data not available); UK (Data not available)	[10]
						Dosinia exoleta (B)		France: Brittanny (Fig. 1); The Netherlands (Data not available)	[10]
						Magallana gigas (B)		Ireland (Fig. 1); Wadden Sea (Data not available)	[130]
						Mytilus edulis (B)		The Netherlands (Data not available)	[10,24]
						Mytilus galloprovincialis (B)		Gulf of Trieste (Fig. 1)	[24,131]
						Spisula solida (B)		The Netherlands (Data not available); UK (Data not available)	[10]
Mytilicola mactrae	Cyclopoida	Ergasilida	Mytilicolidae		Mytilicola	Mactra quadrangularis (B)		Japan: Kisarazu, Chiba Prefecture (Fig. 1)	[32]
Mytilicola orientalis	Cyclopoida	Ergasilida	Mytilicolidae		Mytilicola	Barnea dilatata (B)		Korea: Yellow Sea (Fig. 1)	[25,132]
						Barnea manilensis (B)		Korea: Yellow Sea (Fig. 1)	[25]
						Crepidula fornicata (G)		Japan: Sea of Japan (Fig. 1); Korea (Data not available); The Netherlands (Data not available); US: California (Fig. 1)	[10,25,131,132]
						Leukoma staminea (B)		Korea: Sea of Japan (Fig. 1)	[25,132]
						Magallana gigas (B)	Visceral mass	Canada: Barkley Sound (Fig. 1); China: (Rongcheng, Shandong; Rushan, Shandong [25 Apr. 2016]; Qingdao, Shandong [10 May 2017; 19 May 2017; 22 Aug. 2017; 3 Oct. 2017]) (Fig. 1); France (Data not available); Ireland (Data not available); Japan: (Hiroshima Prefecture; Inland Sea (34.19N, 132.53E)) (Fig. 1); The Netherlands (Data not available); US: California; Mediterranean Sea (Data not available)	[32,66,132,133]
						Mytilus californianus (B)		Japan: Sea of Japan (Fig. 1); Korea: Yellow Sea (Fig. 1); US: California (Fig. 1)	[25,132,134]
						Mytilus coruscus (B)		Japan: Inland Sea (Fig. 1); Korea: Yellow Sea (Fig. 1)	[25,32,66,132,133]
						Mytilus edulis (B)		Japan: Sea of Japan (Fig. 1); Korea: Yellow Sea (Fig. 1); The Netherlands (Data not available); US: California (Fig. 1)	[10,25,132]
						Mytilus galloprovincialis (B)	Mantle cavity	China: (Dalian, Liaoning [5 Sep. 2017]; Qingdao, Shandong [13 Oct. 2017]) (Fig. 1); Japan: Tokushima Prefecture (Fig. 1)	[32,66,100,133]
						Mytilus trossulus (B)		Canada: Barkley Sound (Fig. 1)	[135]
						Nuttallia obscurata (B)		Japan: Sea of Japan (Fig. 1); Korea (Data not available)	[25,132]
						Ostrea edulis (B)		Japan: Sea of Japan (Fig. 1); Korea (Data not available)	[25,131,132]
						Ostrea lurida (B)		Japan: Sea of Japan (Fig. 1); Korea (Data not available)	[25,131,132]
						Saxidomus gigantea (B)		Japan: Sea of Japan (Fig. 1); Korea (Data not available)	[25,132]
						Umbonium costatum (G)	Ectoparasitism	Korea: Pusan [24 Apr. 1991] (Fig. 1)	[38]
Mytilicola porrecta	Cyclopoida	Ergasilida	Mytilicolidae		Mytilicola	Cerastoderma edule (B)		France (Data not available); Germany (Data not available); Ireland (Data not available); UK (Data not available); Adriatic Sea (Data not available); Mediterranean Sea (Data not available)	[131]
						Crepidula fornicata (G)		France (Data not available); Germany (Data not available); Ireland (Data not available); UK (Data not available); Adriatic Sea (Data not available); Mediterranean Sea (Data not available)	[131]
						Geukensia granosissima (B)		US: Barataria Bay sides of Grand Isle and Grand Terre (Fig. 1)	[131]
						Ischadium recurvum (B)		US: Barataria Bay sides of Grand Isle and Grand Terre (Fig. 1)	[131]
						Mytilus galloprovincialis (B)		France (Data not available); Germany (Data not available); Ireland (Data not available); UK (Data not available); Adriatic Sea (Data not available); Mediterranean Sea (Data not available)	[131]
						Ostrea edulis (B)		France (Data not available); Germany (Data not available); Ireland (Data not available); UK (Data not available); Adriatic Sea (Data not available); Mediterranean Sea (Data not available)	[131]
						Polititapes abichii (B)		France (Data not available); Germany (Data not available); Ireland (Data not available); UK (Data not available); Adriatic Sea (Data not available); Mediterranean Sea (Data not available)	[131]
						Steromphala cineraria (G)		France (Data not available); Germany (Data not available); Ireland (Data not available); UK (Data not available); Adriatic Sea (Data not available); Mediterranean Sea (Data not available)	[131]
						Steromphala varia (G)		France (Data not available); Germany (Data not available); Ireland (Data not available); UK (Data not available); Adriatic Sea (Data not available); Mediterranean Sea (Data not available)	[131]
Noetiphilus elongatus	Cyclopoida	Ergasilida	Mytilicolidae		Noetiphilus	Noetia ponderosa (B)		US: Beaufort, North Carolina (Fig. 1)	[75]
Pectenophilus ornatus	Cyclopoida	Ergasilida	Mytilicolidae		Pectenophilus	Chlamys farreri (B)	Gills	Japan: Southern coast of Hokkaido (Fig. 1)	[32,136,137]
						Mizuhopecten yessoensis (B)	Gills	Japan: Southern coast of Hokkaido; Northern coast of Honshu (Fig. 1)	[32,136,137]
Trochicola enterica	Cyclopoida	Ergasilida	Mytilicolidae		Trochicola	Calliostoma zizyphinum (G)	Visceral mass	Japan (Data not available); France: (St-Vaast-la-Hougue; Roscoff) (Fig. 1); The Netherlands (Data not available)	[10,24,138]
						Ostrea edulis (B)		France (Data not available); US: Apalachicola Bay on the west coast of Florida (Fig. 1)	[131]
						Phorcus mutabilis (G)		Japan (Data not available)	[138]
						Steromphala cineraria (G)		France: (St-Vaast-la-Hougue; Roscoff) (Fig. 1); Japan (Data not available)	[24,138]
						Steromphala varia (G)		France: (St-Vaast-la-Hougue; Roscoff, Banyuls) (Fig. 1); Japan (Data not available)	[24,49,138]
Trochicola japonica	Cyclopoida	Ergasilida	Mytilicolidae		Trochicola	Ruditapes philippinarum (B)	Visceral mass	China: (Xingcheng, Liaoning; qingdao, Shandong [6 Jun. 2016; 12 Jul. 2016; 15 Jul. 2016; 21 Jul. 2016; 23 Sep. 2016; 30 Oct. 2016; 21 Nov. 2016; 30 Nov. 2016; 3 Jan. 2017; 17 Jan. 2017; 24 Feb. 2017; 31 Mar. 2017; 19 May 2017; 31 May 2017; 29 Jun. 2017; 21 Jul. 2017; 20 Aug. 2017; 22 Aug. 2017; 28 Sep. 2017; 21 Oct. 2017; 13 Nov. 2017; 28 Dec. 2017; 30 Jan. 2018; 27 Feb. 2018; 30 Mar. 2018]; Nant…	[32,138,139]
Trochicola pectinidarum	Cyclopoida	Ergasilida	Mytilicolidae		Trochicola	Aequipecten opercularis (B)		France: Sete (Fig. 1); Japan (Data not available); The Netherlands (Data not available)	[10,138]
						Flexopecten glaber (B)		Japan (Data not available)	[138]
Trochicola vermiformis	Cyclopoida	Ergasilida	Mytilicolidae		Trochicola	Gibbula magus (G)		Japan (Data not available)	[138]
Trochicola sp.	Cyclopoida	Ergasilida	Mytilicolidae		Trochicola	Phorcus richardi (G)		France: Banyuls [29 Sep. 1959] (Fig. 1); Japan (Data not available)	[49,138]
Octopicola huanghaiensis	Cyclopoida	Ergasilida	Octopicolidae		Octopicola	Amphioctopus fangsiao (C)		China: Shandong [20 Apr. 2018] (Fig. 1)	[139]
						Octopus minor (C)		China (Data not available)	[139]
Octopicola regalis	Cyclopoida	Ergasilida	Octopicolidae		Octopicola	Octopus cyanea (C)		US: Beaufort, North Carolina (Fig. 1)	[139]
Octopicola stocki	Cyclopoida	Ergasilida	Octopicolidae		Octopicola	Octopus cornutus (C)		Madagascar: Nosy Bé (Fig. 1)	[139,140]
Octopicola superba	Cyclopoida	Ergasilida	Octopicolidae		Octopicola	Octopus vulgaris (C)		France: (Mediterranean coast, Roscoff; Piscadera Bay (12.07 N, 68.59 W)) (Fig. 1)	[10,81,141,142]
Octopicola sp.	Cyclopoida	Ergasilida	Octopicolidae		Octopicola	Octopus maya (C)		Mexico: Yucatán Peninsula (21.19 N, 33.85 W), (21.24 N, 88.02 W), (20.57 N, 90.34 W) (Fig. 1)	[143]
Acanthopleuricola sirenkoi	Cyclopoida	Ergasilida	Philoblennidae		Acanthopleuricola	Acanthopleura gemmata (P)	Mantle cavity	Indonesia: Karaka Island, Banda Islands, Maluku (4.30 S, 129.53 E) [23 Oct. 1989] (Fig. 1)	[144]
Briarella disphaerocephala	Cyclopoida	Ergasilida	Philoblennidae		Briarella	Platydoris cruenta (G)		France: New Caledonia (Fig. 1)	[24,145]
						Platydoris inframaculata (G)		France: New Caledonia (Fig. 1)	[24,145]
Briarella doliaris	Cyclopoida	Ergasilida	Philoblennidae		Briarella	Ceratosoma trilobatum (G)		Australia: 27.24 S, 153.26 E	[145]
Briarella microcephala	Cyclopoida	Ergasilida	Philoblennidae		Briarella	Ceratosoma trilobatum (G)		Red Sea (Data not available)	[24,145]
						Sclerodoris coriacea (G)		United Republic of Tanzania: Zanzibar (Fig. 1)	[145]
Briarella risbeci	Cyclopoida	Ergasilida	Philoblennidae		Briarella	Ceratosoma trilobatum (G)		Australia: 27.24 S, 153.26 E	[146]
						Hexabranchus lacer (G)		France: New Caledonia (Fig. 1)	[24,145]
						Platydoris cruenta (G)		France: New Caledonia (Fig. 1)	[24]
Briarella sp.	Cyclopoida	Ergasilida	Philoblennidae		Briarella	Asteronotus cespitosus (G)		Philippines (Data not available)	[24]
Chondrocarpus reticulosus	Cyclopoida	Ergasilida	Philoblennidae		Chondrocarpus	Unknown pleurobranchid (G)		United Republic of Tanzania: Zanzibar (Fig. 1)	[24]
Chondrocarpus sp.	Cyclopoida	Ergasilida	Philoblennidae		Chondrocarpus	Unknown pleurobranchid (G)		United Republic of Tanzania: Zanzibar (Fig. 1)	[24]
Myzotheridion seguenziae	Cyclopoida	Ergasilida	Philoblennidae		Myzotheridion	Carenzia carinata (G)		Gulf of Biscay (Data not available)	[145]
Nippoparasitus unoashicola	Cyclopoida	Ergasilida	Philoblennidae		Nippoparasitus	Patelloida saccharina (G)	Mantle cavity	Japan: Kaneya, Futtsu City, Chiba Prefecture (Fig. 1)	[145]
Philoblenna arabici	Cyclopoida	Ergasilida	Philoblennidae		Philoblenna	Aglaja tricolorata (G)		Japan: Seto (Fig. 1)	[50]
Philoblenna bupulda	Cyclopoida	Ergasilida	Philoblennidae		Philoblenna	Ceratostoma burnetti (G)	Ectoparasitism	Japan: Kangreung (38.40 N,128.37 E) [11 Nov. 1990] (Fig. 1)	[37,145]
						Fusitriton oregonensis (G)	Ectoparasitism	Japan:Sokcho [26, Nov. 1989] (Fig. 1)	[37,145]
						Ocinebrellus inornatus (G)	Ectoparasitism	Yellow sea (37.27 N, 126.37 E) [28 Apr. 1990] (Fig. 1)	[37,145]
Philoblenna littorina	Cyclopoida	Ergasilida	Philoblennidae		Philoblenna	Littorina brevicula (G)		Sea of Japan (Data not available)	[145]
						Littorina mandshurica (G)		Sea of Japan (Data not available)	[145]
						Littorina squalida (G)		Sea of Japan (Data not available)	[145]
Philoblenna tumida	Cyclopoida	Ergasilida	Philoblennidae		Philoblenna	Cellana grata (G)		Japan (Data not available); Korea (Data not available)	[52,145]
Pseudanthessius dimorphus	Cyclopoida	Ergasilida	Pseudanthessiidae		Pseudanthessius	Lutraria australis (B)		Papua New Guinea: New Guinea (Fig. 1)	[47]
Pseudanthessius gracilis	Cyclopoida	Ergasilida	Pseudanthessiidae		Pseudanthessius	Spisula subtruncata (B)		France (Data not available); Italy: Trieste (Fig. 1); Norway (Data not available); Sri Lanka (Data not available); Sweden (Data not available); UK: Moray Firth, Scotland (Fig. 1)	[81]
Pseudanthessius imo	Cyclopoida	Ergasilida	Pseudanthessiidae		Pseudanthessius	Tectus niloticus (G)		Japan (Data not available)	[52]
Pseudanthessius thorellii	Cyclopoida	Ergasilida	Pseudanthessiidae		Pseudanthessius	Aequipecten opercularis (B)		UK: (Plymouth; Salcombe) (Fig. 1)	[24]
Critomolgus isoawamochi	Cyclopoida	Ergasilida	Rhynchomolgidae		Critomolgus	Arcuatula senhousia (B)		Japan (Data not available)	[110]
Doridicola agilis	Cyclopoida	Ergasilida	Rhynchomolgidae		Doridicola	Aeolidia papillosa (G)		The Netherlands (Data not available)	[10,24,147]
						Antiopella cristata (G)		France: (Atlantic coast of France; Roussillon) (Fig. 1); The Netherlands (Data not available); Norway (Data not available)	[10,24]
						Aporodoris millegrana (G)		France: Concarneau (Fig. 1)	[148]
						Armina tigrina (G)		Senegal: 12.47 N, 17.70 W (Fig. 1)	[148]
						Cerastoderma edule (B)		UK: Morecambe Bay, Cramond Island (Fig. 1)	[81]
						Dendrodoris limbata (G)		Italy: Trieste (Fig. 1); Adriatic Sea (Data not available)	[24,148]
						Doris pseudoargus (G)		France: Banyuls (Fig. 1); The Netherlands (Data not available); Spain (Data not available); Sweden: Gullmarn (Fig. 1)	[10,24,49,148]
						Doris verrucosa (G)		France: Banyuls [6 Jun. 1950] (Fig. 1); Sweden: Gullmarn (Fig. 1)	[24,49,148]
						Doto coronata (G)		The Netherlands (Data not available)	[10]
						Facelina auriculata (G)		France: Atlantic coast of France (Data not available); The Netherlands (Data not available)	[10]
						Felimare picta (G)		Italy: Naples (Fig. 1)	[81]
						Gastropteron rubrum (G)		France: Banyuls [30 Jun. 1950] (Fig. 1)	[49]
						Janolus hyalinus (G)		France: Concarneau (Fig. 1)	[24,148]
						Jorunna tomentosa (G)		France: (Boulonnais; Concarneau) (Fig. 1)	[10,148]
						Periglypta crispata (B)		France: Concarneau (Fig. 1); UK (Data not available)	[81]
						Proctonotus mucroniferus (G)		France (Data not available)	[24]
						Todarodes sagittatus (C)		The Netherlands (Data not available); Spain: Rosas, Costa Brava (Fig. 1)	[10,50]
Doridicola antheae	Cyclopoida	Ergasilida	Rhynchomolgidae		Doridicola	Dendrodoris limbata (G)		Madagascar: Nosy Bé (Fig. 1)	[81]
Doridicola audens	Cyclopoida	Ergasilida	Rhynchomolgidae		Doridicola	Platydoris scabra (G)		Madagascar: Nosy Bé (Fig. 1)	[81]
Doridicola chlamydis	Cyclopoida	Ergasilida	Rhynchomolgidae		Doridicola	Mimachlamys varia (B)		France: Rade de Brest (Fig. 1)	[81]
Doridicola commodus	Cyclopoida	Ergasilida	Rhynchomolgidae		Doridicola	Cadlina laevis (G)		Madagascar: Nosy Bé (Fig. 1)	[81]
						Dendrodoris fumata (G)		Madagascar: Nosy Bé (Fig. 1)	[81]
						Hexabranchus lacer (G)		Madagascar: Nosy Bé (Fig. 1)	[81,147]
						Hexabranchus sp. (G)		Madagascar: Nosy Bé (Fig. 1)	[81]
Doridicola gracilipes	Cyclopoida	Ergasilida	Rhynchomolgidae		Doridicola	Cadlina laevis (G)		India: Rotti Island (Fig. 1)	[24]
						Gymnodoris rubromaculata (G)		India: Rotti Island (Fig. 1)	[24]
						Hexabranchus lacer (G)		India: Rotti Island (Fig. 1)	[24]
						Sepioteuthis lessoniana (G)		Timor: 10.28 S, 123.24 E (Fig. 1)	[81,147]
Doridicola inflatiseta	Cyclopoida	Ergasilida	Rhynchomolgidae		Doridicola	Onchidium sp. (G)		Madagascar: Nosy Bé (Fig. 1)	[81]
Doridicola larani	Cyclopoida	Ergasilida	Rhynchomolgidae		Doridicola	Hypselodoris sp. (G)		Australia: Moreton Bay (Fig. 1)	[149]
Doridicola longicauda	Cyclopoida	Ergasilida	Rhynchomolgidae		Doridicola	Sepia officinalis (C)		France: Nizza, Arcachon (Fig. 1); Italy: Trieste (Fig. 1)	[10,24,49,81]
Doridicola parapatulus	Cyclopoida	Ergasilida	Rhynchomolgidae		Doridicola	Doriprismatica atromarginata (G)		Australia (Data not available)	[25]
Doridicola patulus	Cyclopoida	Ergasilida	Rhynchomolgidae		Doridicola	Phyllidia varicosa (G)		Madagascar: Nosy Bé (Fig. 1)	[81,148]
Doridicola portincola	Cyclopoida	Ergasilida	Rhynchomolgidae		Doridicola	Carminodoris armata (G)		Korea: Seogwipo Port (33.14 N, 126.33 E) (Fig. 1)	[150]
Doridicola securiger	Cyclopoida	Ergasilida	Rhynchomolgidae		Doridicola	Asteronotus cespitosus (G)		Madagascar: Nosy Bé (Fig. 1)	[81,147]
Doridicola sensilis	Cyclopoida	Ergasilida	Rhynchomolgidae		Doridicola	Gymnodoris rubromaculata (G)		Madagascar: Nosy Bé (Fig. 1)	[81,147]
Doridicola sepiae	Cyclopoida	Ergasilida	Rhynchomolgidae		Doridicola	Acanthosepion esculentum (C)		Japan: Tanabe Bay (Fig. 1); Korea (Data not available)	[147]
Doridicola similis	Cyclopoida	Ergasilida	Rhynchomolgidae		Doridicola	Sepioteuthis lessoniana (G)	Gills	Thailand: Gulf of Thailand [Sep. 1983] (Fig. 1)	[147]
						Sepioteuthis sp. (C)		Japan (Data not available)	[110]
Doridicola venustus	Cyclopoida	Ergasilida	Rhynchomolgidae		Doridicola	Phyllidia varicosa (G)		Madagascar: Nosy Bé [10 Sep. 1963] (Fig. 1)	[147]
Doridicola virgatus	Cyclopoida	Ergasilida	Rhynchomolgidae		Doridicola	Pleurobranchaea japonica (G)		Korea: Buan (35.44 N, 126.30 E) (Fig. 1)	[150]
Doridicola sp.	Cyclopoida	Ergasilida	Rhynchomolgidae		Doridicola	Todarodes sagittatus (C)		Spain (Data not available)	[81]
Paranthessius sp.	Cyclopoida	Ergasilida	Rhynchomolgidae		Paranthessius	Mactra chinensis (B)		Japan (Data not available)	[81]
						Ruditapes philippinarum (B)		Japan (Data not available)	[81]
Arthurius bunakenensis	Cyclopoida	Ergasilida	Splanchnotrophidae		Arthurius	Elysia pusilla (G)		India: Gangga Island (Fig. 1)	[151]
Arthurius elysiae	Cyclopoida	Ergasilida	Splanchnotrophidae		Arthurius	Elysia australis (G)		Indo-West Pacific (Data not available)	[151]
Arthurius gibbosa	Cyclopoida	Ergasilida	Splanchnotrophidae		Arthurius	Elysia macnaei (G)		Indonesia: Sulawesi (Fig. 1)	[151]
Ceratosomicola coia	Cyclopoida	Ergasilida	Splanchnotrophidae		Ceratosomicola	Goniobranchus coi (G)		Indonesia: Sulawesi (5.28 S, 123.45 E) [29 Aug. 2002; 2 Sep. 2002] (Fig. 1)	[152]
Ceratosomicola delicata	Cyclopoida	Ergasilida	Splanchnotrophidae		Ceratosomicola	Goniobranchus geometricus (G)		Indonesia: Sulawesi (5.28 S, 123.43 E) [27 Jun. 2002] (Fig. 1)	[152]
Ceratosomicola japonica	Cyclopoida	Ergasilida	Splanchnotrophidae		Ceratosomicola	Hypselodoris festiva (G)	Mantle cavity	Japan: 34.13 N, 132.23 E [11 Dec. 2010; 12 Dec. 2010] (Fig. 1)	[153]
Ceratosomicola mammilata	Cyclopoida	Ergasilida	Splanchnotrophidae		Ceratosomicola	Hypselodoris tryoni (G)		Indonesia: Sulawesi (5.28 S, 123.45 E) [14 Jul. 2002] (Fig. 1)	[152]
Ceratosomicola oki	Cyclopoida	Ergasilida	Splanchnotrophidae		Ceratosomicola	Glossodoris misakinosibogae (G)		Japan (Data not available)	[154]
Ceratosomicola sacculata	Cyclopoida	Ergasilida	Splanchnotrophidae		Ceratosomicola	Ceratosoma brevicaudatum (G)		Australia: Houtman Abrolhos Islands (Data not available)	[152]
Ismaila aliena	Cyclopoida	Ergasilida	Splanchnotrophidae		Ismaila	Thecacera darwini (G)		Chile: Bahía de Coliumo [2005] (Data not available)	[155]
Ismaila chaihuiensis	Cyclopoida	Ergasilida	Splanchnotrophidae		Ismaila	Diaulula punctuolata (G)		Chile: 39.57 S, 73.36 W (Fig. 1)	[151]
Ismaila genalis	Cyclopoida	Ergasilida	Splanchnotrophidae		Ismaila	Holoplocamus papposus (G)		Chile (Data not available)	[151]
Ismaila monstrosa	Cyclopoida	Ergasilida	Splanchnotrophidae		Ismaila	Antiopella fusca (G)		US: Coos Bay, Oregon (Fig. 1)	[36]
						Doris fontainii (G)		Chile: Temuco (Fig. 1); US: St-Thomas, Antilles (Fig. 1)	[24]
						Ercolania viridis (G)		US: California (Fig. 1)	[156]
						Melanochlamys diomedea (G)		US: California (Fig. 1)	[36]
						Phidiana lynceus (G)		Chile: Temuco; US: St-Thomas, Antilles (Fig. 1)	[24]
Ismaila occulta	Cyclopoida	Ergasilida	Splanchnotrophidae		Ismaila	Dendronotus iris (G)		US: California (Fig. 1)	[36]
Ismaila volatilis	Cyclopoida	Ergasilida	Splanchnotrophidae		Ismaila	Janolus sp. (G)		Chile (Data not available)	[151]
Ismaila sp.	Cyclopoida	Ergasilida	Splanchnotrophidae		Ismaila	Doris sp. (G)		US: California (Fig. 1)	[36]
Splanchnotrophus brevipes	Cyclopoida	Ergasilida	Splanchnotrophidae		Lomanoticola	Coryphella verrucosa (G)		The Netherlands (Data not available); UK: Northumberland (Fig. 1); Kattegat (Data not available); North Sea (Data not available); The English Channel (Data not available)	[10,24]
						Doto coronata (G)		The Netherlands (Data not available); UK (Data not available)	[10,146]
						Eubranchus tricolor (G)		The Netherlands (Data not available); UK: Northumberland (Fig. 1); Kattegat (Data not available); North Sea (Data not available); The English Channel (Data not available)	[24]
						Trinchesia caerulea (G)		The Netherlands (Data not available); UK: Northumberland (Fig. 1); Kattegat (Data not available); North Sea (Data not available); The English Channel (Data not available)	[157]
Lomanoticola insolens	Cyclopoida	Ergasilida	Splanchnotrophidae		Lomanoticola	Lomanotus genei (G)		France: Marseille, Banyuls-sur-Mer (Fig. 1); Ireland: Valentia (Fig. 1); Italy: Naples (Fig. 1); Mediterranean Sea (Data not available); The English Channel (Data not available)	[24]
						Trinchesia caerulea (G)		Japan: Seto (Fig. 1)	[157]
Lomanoticola nishiharai	Cyclopoida	Ergasilida	Splanchnotrophidae		Lomanoticola	Sakuraeolis enosimensis (G)	Mantle cavity	Japan: SetoInland Sea (34.13 N, 132.23 E) [14 Feb. 2014; 15 Feb. 2014] (Fig. 1)	[157]
						Trinchesia caerulea (G)		Japan: Seto (Fig. 1)	[157]
Majimun shirakawai	Cyclopoida	Ergasilida	Splanchnotrophidae		Majimun	Roboastra gracilis (G)	Mantle cavity	Japan: 26.26 N, 127.46 E [Jun. 2010] (Fig. 1)	[152]
						Tyrannodoris luteolineata (G)		Japan: 26.19 N, 127.44 E [14 Oct. 2009; 14 Jun. 2010] (Fig. 1)	[152]
Splanchnotrophus angulatus	Cyclopoida	Ergasilida	Splanchnotrophidae		Splanchnotrophus	Aeolidia papillosa (G)		France: (Manche; Brittanny) (Fig. 1); The Netherlands (Data not available); Mediterranean Sea (Data not available); The English Channel (Data not available)	[10,24]
						Aeolidiella glauca (G)		France: (Manche; Brittanny) (Fig. 1); The Netherlands (Data not available); Mediterranean Sea (Data not available); The English Channel (Data not available)	[10,24]
						Cratena peregrina (G)		The Netherlands (Data not available)	[24]
Splanchnotrophus gracilis	Cyclopoida	Ergasilida	Splanchnotrophidae		Splanchnotrophus	Acanthodoris pilosa (G)		France: (Manche; Boulonnais) (Fig. 1); The Netherlands (Data not available)	[10,24,158]
						Okenia aspersa (G)		France: Manche (Fig. 1); Ireland: coasts of Ireland (Data not available)	[24]
Splanchnotrophus helianthus	Cyclopoida	Ergasilida	Splanchnotrophidae		Splanchnotrophus	Thecacera pennigera (G)	Mantle cavity	Japan: 34.19 N, 124.55 E [27 Apr. 2008; 15 Jan. 2009; 17 Feb. 2009] (Fig. 1)	[153]
Splanchnotrophus imagawai	Cyclopoida	Ergasilida	Splanchnotrophidae		Splanchnotrophus	Trapania miltabrancha (G)	Mantle cavity	Japan: 26.26 N, 127.54 E [29 May 2008; 23 Apr. 2009] (Fig. 1)	[153]
Splanchnotrophus willemi	Cyclopoida	Ergasilida	Splanchnotrophidae		Splanchnotrophus	Ancula gibbosa (G)		France: (Manche; Atlantic coast of France) (Fig. 1); The Netherlands (Data not available)	[10,24,159]
						Facelina auriculata (G)		France: (Atlantic coast of France; Bay of Biscay) (Fig. 1); The English Channel (Data not available)	[10,24]
Splanchnotrophus sp.	Cyclopoida	Ergasilida	Splanchnotrophidae		Splanchnotrophus	Doris pseudoargus (G)		France: Arcachon (Fig. 1); The Netherlands (Data not available)	[10]
Splanchnotrophus sp.	Cyclopoida	Ergasilida	Splanchnotrophidae		Splanchnotrophus	Favorinus branchialis (G)		France: Bay of Biscay; Arcachon (Fig. 1)	[24]
Splanchnotrophus sp.	Cyclopoida	Ergasilida	Splanchnotrophidae		Splanchnotrophus	Favorinus branchialis (G)		Norway: Bergen (Fig. 1)	[24]
Chitonophilidae gen. et sp.	Cyclopoida	Oithonida	Chitonophilidae			Bathyphytophilus caribaeus (G)		NW Atlantic Ocean, from the Southeastern slope of the Grand Bahama Bank (22.24 N, 75.26 W) (Fig. 1)	[160]
Chitonophilidae gen. et sp.	Cyclopoida	Oithonida	Chitonophilidae			Bathyphytophilus diegensis (G)		Mexico: Baja California (32.18 N, 117.29 W) (Fig. 1); NE Pacific Ocean (Data not available)	[160]
Chitonophilidae gen. et sp.	Cyclopoida	Oithonida	Chitonophilidae			Bathysciadium costulatum (G)		Portugal: Azores (38.33 N, 28.19 W) (Fig. 1)	[160]
Chitonophilidae gen. et sp.	Cyclopoida	Oithonida	Chitonophilidae			Caymanabyssia vandoverae (G)		NE Pacific Ocean, off Oregon (44.45 N, 125.31 W) (Fig. 1)	[160]
Chitonophilidae gen. et sp.	Cyclopoida	Oithonida	Chitonophilidae			Lepeta caeca (G)		Sea of Japan: 43.13 N, 135.04 E (Fig. 1)	[160]
Chitonophilidae gen. et sp.	Cyclopoida	Oithonida	Chitonophilidae			Lepetella laterocompressa (G)		Sweden: Between Lille Sotra and Store Sotra (60.19 N, 5.80 E) (Fig. 1)	[160]
Chitonophilidae gen. et sp.	Cyclopoida	Oithonida	Chitonophilidae			Lepetella sierrai (G)		France: Banyuls-sur-Mer (Fig. 1)	[160]
Chitonophilidae gen. et sp.	Cyclopoida	Oithonida	Chitonophilidae			Lepetodrilus fucensis (G)		NE Pacific Ocean (Data not available)	[160]
Chitonophilidae gen. et sp.	Cyclopoida	Oithonida	Chitonophilidae			Mopalia schrencki (P)		Russia: Vostok Bay (Fig. 1); Sea of Japan (Fig. 1)	[160]
Chitonophilidae gen. et sp.	Cyclopoida	Oithonida	Chitonophilidae			Notocrater ponderi (G)		Australia: (New South Wales; East of Brush Island (35.33 S, 150.44 E)) (Fig. 1)	[160]
Chitonophilus laminosus	Cyclopoida	Oithonida	Chitonophilidae		Chitonophilus	Boreochiton ruber (P)		Lesser Kurile Ridge, Kurile Islands (Fig. 1)	[160]
						Tonicella submarmorea (P)		Japan: Sea of Japan (Fig. 1); Lesser Kurile Ridge, Kurile Islands (Fig. 1)	[160]
						Tonicella zotini (P)		Lesser Kurile Ridge, Kurile Islands (Fig. 1)	[160]
Cocculinika myzorama	Cyclopoida	Oithonida	Chitonophilidae		Cocculinika	Coccopigya hispida (G)		New Zealand: New Zealand Island, off Castlepoint (41.09 S, 176.31 E) (Fig. 1)	[160]
Cookoides cordatus	Cyclopoida	Oithonida	Chitonophilidae		Cookoides	Stenosemus exaratus (P)		UK: Near South Georgia Islands (53.45 S, 39.00 W) (Fig. 1)	[160]
Ischnochitonika aleutica	Cyclopoida	Oithonida	Chitonophilidae		Ischnochitonika	Belknapchiton belknapi (P)		Bering Sea (Data not available); NW Pacific Ocean (Data not available)	[160,161]
Ischnochitonika japonica	Cyclopoida	Oithonida	Chitonophilidae		Ischnochitonika	Ischnochiton hakodadensis (P)		Russia: Sakhalin Island (Fig. 1); Sea of Japan (Fig. 1)	[160–162]
Ischnochitonika kurochkini	Cyclopoida	Oithonida	Chitonophilidae		Ischnochitonika	Lepidozona multigranosa (G)		Russia: Sea of Okhotsk(Fig. 1); Sea of Japan (Fig. 1)	[160,161]
						Tripoplax albrechtii (P)		Russia: Sea of Okhotsk(Fig. 1); Sea of Japan (Fig. 1)	[160,161]
						Tripoplax kobjakovae kobjakovae (P)		Russia: Sea of Okhotsk(Fig. 1); Sea of Japan (Fig. 1)	[158,159]
Ischnochitonika lasalliana	Cyclopoida	Oithonida	Chitonophilidae		Ischnochitonika	Chaetopleura benaventei (P)	Mantle cavity	Venezuela: 10.56 N, 64.12 W (Fig. 1) [24 Mar. 2011]	[160]
						Ischnochiton striolatus (P)		Venezuela: 10.56 N, 64.12 W (Fig. 1)	[160]
						Stenoplax boogii (P)		Chile: 39.57 S, 73.36 W (Fig. 1); Venezuela: 10.56 N, 64.12 W (Fig. 1)	[160]
						Stenoplax fallax (P)		Venezuela: 10.56 N, 64.12 W (Fig. 1)	[160]
						Thecacera darwini (G)		Venezuela: 10.56 N, 64.12 W (Fig. 1)	[160]
						Tonicia calbucensis (P)		Chile: 39.57 S, 73.36 W (Fig. 1)	[160]
						Tonicia chilensis (P)		Chile: 39.57 S, 73.36 W (Fig. 1)	[160]
						Tonicia disjuncta (P)		Chile: 39.57 S, 73.36 W (Fig. 1)	[160]
Ischnochitonika sp.	Cyclopoida	Oithonida	Chitonophilidae		Ischnochitonika	Callistochiton elenensis (P)		US: Californian Peninsula (22.57 N, 109.47 W) (Fig. 1)	[160]
Ischnochitonika sp.	Cyclopoida	Oithonida	Chitonophilidae		Ischnochitonika	Stenoplax marcusi (P)		Brazil: 8.07 S, 34.48 W (Fig. 1); SW Atlantic Ocean (Data not available)	[160]
Lepetellicola brescianii	Cyclopoida	Oithonida	Chitonophilidae		Lepetellicola	Coccopigya hispida (G)		Spain: (Galicia, Bay of Biscay; Vizcaya, Bay of Biscay (43.45 N, 8.10 W)) (Fig. 1)	[160,163]
						Lepetella sierrai (G)		Spain: (Galicia, Bay of Biscay; Vizcaya, Bay of Biscay (43.45 N, 8.10 W)) (Fig. 1)	[160,163]
Leptochitonicola attenuata	Cyclopoida	Oithonida	Chitonophilidae		Leptochitonicola	Leptochiton rugatus (P)		Russia: Bering Island, Commander Islands (Fig. 1)	[160]
Leptochitonicola hanleyellai	Cyclopoida	Oithonida	Chitonophilidae		Leptochitonicola	Hanleyella asiatica (P)		Russia: Bering Island, Commander Islands (Fig. 1)	[160]
Leptochitonicola intermedia	Cyclopoida	Oithonida	Chitonophilidae		Leptochitonicola	Leptochiton sp. (P)		Russia: 53.26 N, 160.21 E (Fig. 1)	[160]
Leptochitonicola latus	Cyclopoida	Oithonida	Chitonophilidae		Leptochitonicola	Leptochiton assimilis (P)		Lesser Kurile Ridge (Fig. 1)	[160]
Leptochitonicola sphaerica	Cyclopoida	Oithonida	Chitonophilidae		Leptochitonicola	Leptochiton rugatus (P)		Russia: Posyet Bay (42.30 N, 130.55 E) (Fig. 1); Sea of Japan (Fig. 1)	[160]
Leptochitonicola sp.	Cyclopoida	Oithonida	Chitonophilidae		Leptochitonicola	Belknapchiton alveolus (P)		Canada: Newfoundland Bank (46.40 N, 50.00 W) (Fig. 1)	[160]
Leptochitonicola sp.	Cyclopoida	Oithonida	Chitonophilidae		Leptochitonicola	Hanleyella oldroydi (P)		US: California (32.59 N, 119.32 W) (Fig. 1)	[160]
Leptochitonoides vitiasi	Cyclopoida	Oithonida	Chitonophilidae		Leptochitonoides	Belknapchiton belknapi (P)		US: Alaska (55.23 N, 134.46 W) (Fig. 1)	[160,161]
Nucellicola holmanae	Cyclopoida	Oithonida	Chitonophilidae		Nucellicola	Nucella lapillus (G)		UK: Robin Hood's Bay, North Yorkshire, England, North Sea (Fig. 1); NE Atlantic Ocean (Data not available)	[160,164]
Nucellicola sp.	Cyclopoida	Oithonida	Chitonophilidae		Nucellicola	Buccinum undatum (G)	Mantle cavity; visceral mass	Russia: Kandalaksha Bay of the White Sea (66.17 N, 33.39 E); (66.33 N,33.06 E); (69.06 N, 36.04 E) [2019] (Fig. 1)	[165]
						Neptunea despecta (G)	Mantle cavity; visceral mass	Russia: Kandalaksha Bay of the White Sea (66.17 N, 33.39 E); (66.33 N,33.06 E) [2019] (Fig. 1)	[165]
Tesonesma reniformis	Cyclopoida	Oithonida	Chitonophilidae		Tesonesma	Stenosemus albus (P)		Bering Strait (66.02 N, 169.29 W) (Fig. 1); Russia: (Shantar Island (55.33 N, 136.23 E); Strait of Tartar (47.18 N, 139.01 E)) (Fig. 1); Sea of Japan (Fig. 1); Sea of Okhotsk to the Bering Sea (Data not available)	[160,163]
Chamicola nagasawai	Cyclopoida	Oithonida	Mantridae		Chamicola	Pseudochama retroversa (B)		Japan (Data not available)	[166]
Teredoika aspectabilis	Cyclopoida	Oithonida	Mantridae		Teredoika	Clinopegma magnumunicum (G)		Italy: Naples (Fig. 1)	[167]
Endocheres obscurus	Cyclopoida	Poecilostomatoida	Poecilostomatoida incertae sedis		Endocheres	Calliostoma zizyphinum (G)		The Netherlands (Data not available)	[10]
Ameristocheres inermis	Cyclopoida	Unknown suborder	Cyclopoida incertae sedis		Ameristocheres	Aglaja tricolorata (G)		Italy: Naples (Fig. 1)	[24]
Harpacticus sp.	Harpacticoida		Harpacticidae		Harpacticus	Acanthopleura granulata (P)		West Indian (Data not available)	[168]
						Chiton tubereulatus (P)		West Indian (Data not available)	[168]
Heterolaophonte lalanai	Harpacticoida		Laophontidae		Heterolaophonte	Acanthopleura granulata (P)		West Indian (Data not available)	[168]
						Chiton tubereulatus (P)		West Indian (Data not available)	[168]
Amphiascus waihonu	Harpacticoida		Miraciidae		Amphiascus	Choristella marshalli (G)		New Zealand: 44 55 S, 174.04 E (Fig. 1)	[168]
Scutellidium patellarum	Harpacticoida		Tisbidae		Seutellidium	Cymbula granatina (G)	Mantle cavity	South Africa (Data not available)	[168]
						Cymbula miniata (G)	Mantle cavity	South Africa (Data not available)	[168]
						Cymbula oculus (G)	Mantle cavity	South Africa (Data not available)	[168]
						Scutellastra argemvillei (G)	Mantle cavity	South Africa (Data not available)	[168]
						Scutellastra barbara (G)	Mantle cavity	South Africa (Data not available)	[168]
						Scutellastra cochlear (G)	Mantle cavity	South Africa (Data not available)	[168]
						Scutellastra longicosta (G)	Mantle cavity	South Africa (Data not available)	[168]
						Scutellastra tabularis (G)	Mantle cavity	South Africa (Data not available)	[168]
Amplipedicola pectinatus	Harpacticoida		Tisbidae	Cholidyinae	Seutellidium	Enteroctopus dofleini (C)		Bering Sea (Data not available)	[169]
						Octopus vulgaris (C)		Japan (Data not available)	[168]
Avdeevia antaretica	Harpacticoida		Tisbidae	Cholidyinae	Avdeevia	Megaleledone setebos (C)		UK: South Georgia	[168]
Brescianiana rotundata	Harpacticoida		Tisbidae	Cholidyinae	Brescianiana	Graneledone boreopacifica (C)		Pacific Ocean (Data not available)	[170]
Cholidya polypi	Harpacticoida		Tisbidae	Cholidyinae	Cholidya	Bathypolypus areticus (C)	Ectoparasitism	Ireland: Southwest coast of Ireland (Data not available)	[24,170,171]
						Bathypolypus ergasticus (C)	Ectoparasitism	Ireland: Southwest coast of Ireland (Data not available)	[168]
						Graneledone boreopacifica (C)	Ectoparasitism	NE Pacific (Data not available)	[168]
						Graneledone sp. (C)	Ectoparasitism	NE Pacific (Data not available)	[168]
						Graneledone sp. (C)	Ectoparasitism	US: California, Monterey Bay (Fig. 1)	[168]
						Tetracheledone spinicirrhus (C)	Ectoparasitism	US: North Carolina (Fig. 1)	[168]
						Unknown octopodid (C)	Ectoparasitism	Ireland: Southwest coast of Ireland (Data not available)	[168]
Cholidyella breviseta	Harpacticoida		Tisbidae	Cholidyinae	Cholidyella	Opisthoteuthis californiana (C)	Gills	Pacific coast of Honshu [6 Jun. 1976] (Data not available)	[170]
Cholidyella incisa	Harpacticoida		Tisbidae	Cholidyinae	Cholidyella	Graneledone boreopacifica (C)		Pacific Ocean (Data not available)	[170]
Cholidyella intermedia	Harpacticoida		Tisbidae	Cholidyinae	Cholidyella	Unidentified cirrotheutid cephalopod (C)		Faroe-Shetlands Channel (Data not available)	[170,171]
Cholidyella nesisi	Harpacticoida		Tisbidae	Cholidyinae	Cholidyella	Muusoctopus fuscus (C)	Gills	Pacific Ocean [6 Jun. 1976] (Data not available)	[170]
						Muusoctopus profundorum (C)	Gills	Pacific Ocean [6 Mar.-9 Jun. 1976] (Data not available)	[170]
Genesis vulcanoctopusi	Harpacticoida		Tisbidae	Cholidyinae	Genesis	Vulcanoctopus hydrothermalis (C)		East Pacific: 12.48 N, 103.56 W [Feb. 1996; 20 May 1999] (Fig. 1)	[172]
Octopinella tenacis	Harpacticoida		Tisbidae	Cholidyinae	Octopinella	Muusoctopus hokkaidensis (C)	Gills	Kurile Region [3 Mar. 1976] (Data not available)	[170]
						Muusoctopus profundorum (C)	Gills	North Kurile Region [27 Apr. 1976] (Data not available)	[170]
						Octopus longispadiceus (C)	Gills	Kurile Region [21 Mar. 1976] (Data not available)	[170]
						Octopus sp. (C)	Gills	Kurile Region [7 Mar. 1976] (Data not available)	[170]
						Sasakiopus salebrosus (C)	Gills	Kurile Region [24 Mar. 1976;] (Data not available)	[170]
Tripartisoma ovalis	Harpacticoida		Tisbidae	Cholidyinae	Tripartisoma	Pareledone charcoti (C)		Ross Sea (Data not available)	[170,173]
						Pareledone harrissoni (C)		Ross Sea (Data not available)	[170,173]
						Pareledone turqueti (C)		Ross Sea (Data not available)	[170]
Tripartisoma trapezoidalis	Harpacticoida		Tisbidae	Cholidyinae	Tripartisoma	Pareledone harrissoni (C)		Ross Sea (Data not available)	[170]
Yunona marginata	Harpacticoida		Tisbidae	Cholidyinae	Yunona	Pareledone charcoti (C)		Ross Sea (Data not available)	[170]
						Pareledone harrissoni (C)		Ross Sea (Data not available)	[170]
Tisbe celata	Harpacticoida		Tisbidae	Tisbinae	Tisbe	Mytilus edulis (B)		Canada: New Brunswick (Fig. 1); The Netherlands (Data not available)	[10]
Tisbe sp.	Harpacticoida		Tisbidae	Tisbinae	Tisbe	Mytilus edulis (B)			[168]
Caromiobenella helgolandica	Monstrilloida		Monstrillidae		Caromiobenella	Brachystomia scalaris (G)		France: Wimereux (Fig. 1); The Netherlands (Data not available)	[10,24,174]
Caromiobenella serricornis	Monstrilloida		Monstrillidae		Caromiobenella	Brachystomia scalaris (G)		North Atlantic Ocean (Data not available)	[175]
Monstrilla sp.	Monstrilloida		Monstrillidae		Monstrilla	Mytilus galloprovincialis (B)		Japan (Data not available)	[176]
Monstrilla sp.	Monstrilloida		Monstrillidae		Monstrilla	Perna perna (B)		Brazil (Data not available); China: Hong Kong (Fig. 1)	[177]
Artotrogus orbicularis	Siphonostomatoida		Artotrogidae		Artotrogus	Doris sp. (G)		Sri Lanka: Ceylon (Fig. 1); UK (Data not available); Kara Sea (Data not available)	[24,178]
						Platydoris cruenta (G)		France: Noumea, New Caledonia (Fig. 1)	[24]
Neobradypontius australis	Siphonostomatoida		Artotrogidae		Neobradypontius	Archidoris nivalis (G)		UK: South Georgia Island (Fig. 1)	[24]
Obesiella lyonsiellae	Siphonostomatoida		Asterocheridae		Obesiella	Policordia papyracea (B)		Southern Indian Ocean (Data not available)	[24,179]
Scottocheres elongatus	Siphonostomatoida		Asterocheridae		Scottocheres	Aequipecten opercularis (B)		France: (Manche; Plymouth) (Fig. 1); Italy: Naples (Fig. 1); Norway (Data not available); Sri Lanka: Ceylon (Fig. 1); UK: Ecosse (Fig. 1)	[24]
Anchicaligus nautili	Siphonostomatoida		Caligidae		Anchicaligus	Nautilus macromphalus (C)		Papua New Guinea: New Britain (Fig. 1)	[24]
						Nautilus pompilius (C)		Palau (Data not available); Philippines (Data not available)	[24,95]
Aphotopontius acanthinus	Siphonostomatoida		Dirivultidae		Aphotopontius	Lepetodrilus elevatus (G)		Eastern Pacific (Data not available)	[180]
Aphotopontius arcuatus	Siphonostomatoida		Dirivultidae		Aphotopontius	Unknown bivalve (B)		Northeastern Pacifc (Data not available)	[180]
Aphotopontius atlanteus	Siphonostomatoida		Dirivultidae		Aphotopontius	Unknown bivalve (B)		Northeastern Pacifc (Data not available)	[180]
Aphotopontius flexispinus	Siphonostomatoida		Dirivultidae		Aphotopontius	Unknown bivalve (B)		Northeastern Pacifc (Data not available)	[180]
Aphotopontius probolus	Siphonostomatoida		Dirivultidae		Aphotopontius	Unknown bivalve (B)		Northeastern Pacifc (Data not available)	[180]
Ceuthoecetes acanthothrix	Siphonostomatoida		Dirivultidae		Ceuthoecetes	Unknown bivalve (B)		Eastern Pacific (Data not available)	[180]
Ceuthoecetes aliger	Siphonostomatoida		Dirivultidae		Ceuthoecetes	Unknown bivalve (B)		Eastern Pacific (Data not available)	[180]
Ceuthoecetes cristatus	Siphonostomatoida		Dirivultidae		Ceuthoecetes	Unknown bivalve (B)		Eastern Pacific (Data not available)	[180]
Exrima singula	Siphonostomatoida		Dirivultidae		Exrima	Unknown bivalve (B)		Eastern Pacific (Data not available)	[180]
Nilva torifera	Siphonostomatoida		Dirivultidae		Nilva	Unknown bivalve (B)		Eastern Pacific (Data not available)	[180]
Cardiodectes bellottii	Siphonostomatoida		Pennellidae		Cardiodectes	Carinaria japonica (G)		US: California (Fig. 1)	[181]
						Cavolinia tridentata (G)		US: California (Fig. 1)	[181]
						Clio cuspidata (G)		US: California (Fig. 1)	[181]
						Clio pyramidata (G)		US: California (Fig. 1)	[181]
						Clio recurva (G)		US: California (Fig. 1)	[181]
						Cuvierina columnella (G)		US: California (Fig. 1)	[181]
						Diacria trispinosa (G)		US: California (Fig. 1)	[181]
						Janthina umbilicata (G)		US: California (Fig. 1)	[181]
Pennella filosa	Siphonostomatoida		Pennellidae		Pennella	Eledone moschata (C)		The Netherlands (Data not available); Adriatic Sea (Data not available)	[10]
						Loligo vulgaris (C)		The Netherlands (Data not available); Adriatic Sea (Data not available)	[10]
						Sepia officinalis (C)		Italy: Trieste (Fig. 1)	[24]
						Todaropsis eblanae (C)		France: Rosas (Fig. 1); Adriatic Sea (Data not available)	[49]
Teredicola typica	Unknown order		Unknown family		Teredicola	Lyrodus affinis (B)	Mantle cavity	US: (Kahului, Maui; Honolulu, Hawaii; Hilo Harbor, Hawaii)	[182]
Unknown copepod	Unknown order		Unknown family		Unknown genus	Diversidoris flava (C)		France: New Caledonia (Fig. 1)	[81]
						Doris immonda (G)		France: New Caledonia (Fig. 1)	[81]
Unknown copepod	Unknown order		Unknown family		Unknown genus	Frenamya elongata (B)		Indian Ocean (Data not available)	[24]
Unknown copepod	Unknown order		Unknown family		Unknown genus	Laternula anatina (B)		Indian Ocean (Data not available)	[24]
Unknown copepod	Unknown order		Unknown family		Unknown genus	Ostrea edulis (B)		The English Channel (Data not available)	[24]
Unknown copepod	Unknown order		Unknown family		Unknown genus	Pinna sp. (B)		Indian Ocean (Data not available)	[24]
Unknown copepod	Unknown order		Unknown family		Unknown genus	Zirfaea crispata (B)		The English Channel (Data not available)	[24]
